# Supplementary material for: Global distribution, host range and prevalence of Trypanosoma vivax: a systematic review and meta-analysis
Source: Parasit Vectors. 2021 Jan 25;14:80. doi: 10.1186/s13071-021-04584-x (PMC7830052; doi:10.1186/s13071-021-04584-x)
Supplement: Supplementary file 1 — Additional file 1. Global Trypanosoma vivax occurrence records. [file 13071_2021_4584_MOESM1_ESM.xlsx]

## Sheet: Supplementary files S1
Reference number in manuscript	Authors	Year of publication	Year of study	Continent	Country/territory	Region/province	Study site	Longitude	Latitude	Study design	Sample type	Test method	Type of test	Host species	Scientific name	Domestic or wild species	Sample size	Number of positives	Prevalence
4	Vieira et al.	2017	2015	Latin America	Brazil	Sergipe	São Miguel do Aleixo	37°22’ 42”W	10°23’26”S	Outbreak investigation	Blood	Blood smears	Parasitological	Cattle	Bos sp.	Domestic	15	5	33.3
4	Vieira et al.	2017	2015	Latin America	Brazil	Sergipe	São Miguel do Aleixo	37°22’ 42”W	10°23’26”S	Outbreak investigation	Blood	Buffy coat smear	Parasitological	Cattle	Bos sp.	Domestic	15	9	60
4	Vieira et al.	2017	2015	Latin America	Brazil	Sergipe	São Miguel do Aleixo	37°22’ 42”W	10°23’26”S	Outbreak investigation	Blood	PCR	Molecular	Cattle	Bos sp.	Domestic	15	12	80
5	Kassian et al.	2017		Africa	Tanzania	Kilwa				Cross sectional	Blood	Giemsa stained blood smear	Parasitological	Cattle	Bos sp.	Domestic	422	15	3.6
5	Kassian et al.	2017		Africa	Tanzania	Kilwa				Cross sectional	Blood	PCR-LAMP	Molecular	Cattle	Bos sp.	Domestic	422	88	20.9
6	Birhanu et al.	2015	2013	Africa	Ethiopia	Afar				Cross sectional	Blood	PCR	Molecular	Donkey	Equus asinus	Domestic	38	3	7.9
6	Birhanu et al.	2015	2013	Africa	Ethiopia	Tigray				Cross sectional	Blood	PCR	Molecular	Goat	Capra aegagrus hircus	Domestic	60	2	3.3
6	Birhanu et al.	2015	2013	Africa	Ethiopia	Tigray				Cross sectional	Blood	PCR	Molecular	Sheep	Ovis aries	Domestic	64	1	1.6
6	Birhanu et al.	2015	2013	Africa	Ethiopia	Afar				Cross sectional	Blood	PCR	Molecular	Sheep	Ovis aries	Domestic	117	3	2.6
6	Birhanu et al.	2015	2013	Africa	Ethiopia	Afar				Cross sectional	Blood	PCR	Molecular	Goat	Capra aegagrus hircus	Domestic	204	3	1.5
6	Birhanu et al.	2015	2013	Africa	Ethiopia	Tigray				Cross sectional	Blood	PCR	Molecular	Dromedary camel	Camelus dromedarius	Domestic	343	16	4.7
6	Birhanu et al.	2015	2013	Africa	Ethiopia	Tigray				Cross sectional	Blood	PCR	Molecular	Cattle	Bos sp.	Domestic	411	13	3.2
6	Birhanu et al.	2015	2013	Africa	Ethiopia	Afar				Cross sectional	Blood	PCR	Molecular	Dromedary camel	Camelus dromedarius	Domestic	411	10	2.4
7	Nimpaye et al.	2011	2002-2004	Africa	Cameroon					Cross sectional	Blood	PCR	Molecular	Dog	Canis lupus familiaris	Domestic	37	1	2.7
7	Nimpaye et al.	2011	2002-2004	Africa	Cameroon					Cross sectional	Blood	PCR	Molecular	Goat	Capra aegagrus hircus	Domestic	264	48	18.2
7	Nimpaye et al.	2011	2002-2004	Africa	Cameroon					Cross sectional	Blood	PCR	Molecular	Sheep	Ovis aries	Domestic	267	23	8.6
7	Nimpaye et al.	2011	2002-2004	Africa	Cameroon					Cross sectional	Blood	PCR	Molecular	Pig	Sus scrofa domesticus	Domestic	307	111	36.2
8	Pinchbeck et al.	2008	2006	Africa	Gambia	Central River Division				Cross sectional	Blood	PCR	Molecular	Donkey	Equus asinus	Domestic	58	45	77.6
8	Pinchbeck et al.	2008	2006	Africa	Gambia	Central River Division				Cross sectional	Blood	PCR	Molecular	Horse	Equus caballus	Domestic	183	165	90.2
9	Anderson et al.	2011	2005-2007	Africa	Zambia	Luangwa Valley				Cross sectional	Blood	PCR	Molecular	Reedbuck	Redunca sp.	Wild	1	1	100
9	Anderson et al.	2011	2005-2007	Africa	Zambia	Luangwa Valley				Cross sectional	Blood	PCR	Molecular	Waterbuck	Kobus ellipsiprymnus	Wild	10	5	50
9	Anderson et al.	2011	2005-2007	Africa	Zambia	Luangwa Valley				Cross sectional	Blood	PCR	Molecular	Hippopotamus	Hippopotamus amphibius	Wild	29	1	3.4
9	Anderson et al.	2011	2005-2007	Africa	Zambia	Luangwa Valley				Cross sectional	Blood	PCR	Molecular	Warthog	Phacochoerus aethiopicus	Wild	56	1	1.8
9	Anderson et al.	2011	2005-2007	Africa	Zambia	Luangwa Valley				Cross sectional	Blood	PCR	Molecular	Cape buffalo	Syncerus caffer	Wild	65	5	7.7
9	Anderson et al.	2011	2005-2007	Africa	Zambia	Luangwa Valley				Cross sectional	Blood	PCR	Molecular	Hunting dog	Lycaon pictus	Wild	3	0	0
9	Anderson et al.	2011	2005-2007	Africa	Zambia	Luangwa Valley				Cross sectional	Blood	PCR	Molecular	Bushbuck	Tragelaphus scriptus	Wild	28	0	0
9	Anderson et al.	2011	2005-2007	Africa	Zambia	Luangwa Valley				Cross sectional	Blood	PCR	Molecular	Crocodile	Crocodylus niloticus	Wild	5	0	0
9	Anderson et al.	2011	2005-2007	Africa	Zambia	Luangwa Valley				Cross sectional	Blood	PCR	Molecular	Grey duiker	Sylvicapra grimmia	Wild	2	0	0
9	Anderson et al.	2011	2005-2007	Africa	Zambia	Luangwa Valley				Cross sectional	Blood	PCR	Molecular	Eland	Taurotragus oryx	Wild	1	0	0
9	Anderson et al.	2011	2005-2007	Africa	Zambia	Luangwa Valley				Cross sectional	Blood	PCR	Molecular	Elephant	Loxodonta africana	Wild	7	0	0
9	Anderson et al.	2011	2005-2007	Africa	Zambia	Luangwa Valley				Cross sectional	Blood	PCR	Molecular	Giraffe	Giraffa camelopardalis	Wild	1	0	0
9	Anderson et al.	2011	2005-2007	Africa	Zambia	Luangwa Valley				Cross sectional	Blood	PCR	Molecular	Greater kudu	Tragelaphus strepsiceros	Wild	20	0	0
9	Anderson et al.	2011	2005-2007	Africa	Zambia	Luangwa Valley				Cross sectional	Blood	PCR	Molecular	Grysbok	Raphicerus sp.	Wild	4	0	0
9	Anderson et al.	2011	2005-2007	Africa	Zambia	Luangwa Valley				Cross sectional	Blood	PCR	Molecular	Hartebeest	Alcelaphus buselaphus	Wild	4	0	0
9	Anderson et al.	2011	2005-2007	Africa	Zambia	Luangwa Valley				Cross sectional	Blood	PCR	Molecular	Hyena	Crocuta crocuta	Wild	7	0	0
9	Anderson et al.	2011	2005-2007	Africa	Zambia	Luangwa Valley				Cross sectional	Blood	PCR	Molecular	Impala	Aepyceros melampus	Wild	47	0	0
9	Anderson et al.	2011	2005-2007	Africa	Zambia	Luangwa Valley				Cross sectional	Blood	PCR	Molecular	Leopard	Panthera pardus	Wild	14	0	0
9	Anderson et al.	2011	2005-2007	Africa	Zambia	Luangwa Valley				Cross sectional	Blood	PCR	Molecular	Lion	Panthera leo	Wild	14	0	0
9	Anderson et al.	2011	2005-2007	Africa	Zambia	Luangwa Valley				Cross sectional	Blood	PCR	Molecular	Puku	Kobus vardonii	Wild	57	0	0
9	Anderson et al.	2011	2005-2007	Africa	Zambia	Luangwa Valley				Cross sectional	Blood	PCR	Molecular	Roan antelope	Hippotragus equinus	Wild	5	0	0
9	Anderson et al.	2011	2005-2007	Africa	Zambia	Luangwa Valley				Cross sectional	Blood	PCR	Molecular	Vervet monkey	Chlorocebus pygerythrus	Wild	1	0	0
9	Anderson et al.	2011	2005-2007	Africa	Zambia	Luangwa Valley				Cross sectional	Blood	PCR	Molecular	Wildebeest	Gorgon taurinus	Wild	10	0	0
9	Anderson et al.	2011	2005-2007	Africa	Zambia	Luangwa Valley				Cross sectional	Blood	PCR	Molecular	Zebra	Equus burchelli	Wild	27	0	0
10	Guedegbe et al.	1992		Africa	Benin		Pendjari Biosphere Reserve			Cross sectional	blood	Thin and Thick blood smears	Parasitological	Hartebeest	Alcelaphus buselaphus	Wild	20	1	5
10	Guedegbe et al.	1992		Africa	Benin		Pendjari Biosphere Reserve			Cross sectional	blood	Thin and Thick blood smears	Parasitological	Buffoon kob	Kobus kob	Wild	50	1	2
10	Guedegbe et al.	1992		Africa	Benin		Pendjari Biosphere Reserve			Cross sectional	blood	Thin and Thick blood smears	Parasitological	Warthog	Phacochoerus aethiopicus	Wild	3	0	0
10	Guedegbe et al.	1992		Africa	Benin		Pendjari Biosphere Reserve			Cross sectional	blood	Thin and Thick blood smears	Parasitological	Waterbuck	Kobus ellipsiprymnus	Wild	3	0	0
10	Guedegbe et al.	1992		Africa	Benin		Pendjari Biosphere Reserve			Cross sectional	blood	Thin and Thick blood smears	Parasitological	Roan antelope	Hippotragus equinus	Wild	3	0	0
12	Mihok et al. b	1992	1989-1991	Africa	Rwanda	Kagera	Bukora ranch			Longitudinal	Blood	Blood smears	Parasitological	Cattle	Bos sp.	Domestic	3630	36	1
13	Njiokou et al.	2004	1999-2009	Africa	Cameroon					Cross sectional	Blood	PCR	Molecular	Black striped duiker	Cephalophus dorsalis	Wild	37	3	8.1
13	Njiokou et al.	2004	1999-2009	Africa	Cameroon					Cross sectional	Blood	PCR	Molecular	Blue duiker	Cephalophus monticola	Wild	290	24	8.3
13	Njiokou et al.	2004	1999-2009	Africa	Cameroon					Cross sectional	Blood	PCR	Molecular	Cloaked mangabey	Cercocebus albigena	Wild	12	2	16.7
13	Njiokou et al.	2004	1999-2009	Africa	Cameroon					Cross sectional	Blood	PCR	Molecular	Crested mangabey	Cercocebus neglectus	Wild	2	0	0
13	Njiokou et al.	2004	1999-2009	Africa	Cameroon					Cross sectional	Blood	PCR	Molecular	Crocodile	Crocodylus niloticus	Wild	3	1	33.3
13	Njiokou et al.	2004	1999-2009	Africa	Cameroon					Cross sectional	Blood	PCR	Molecular	De Brazza’s monkey	Cercopithecus neglectus	Wild	1	1	100
13	Njiokou et al.	2004	1999-2009	Africa	Cameroon					Cross sectional	Blood	PCR	Molecular	Dwarf guenon	Miopithecus tlapoin	Wild	55	5	9.1
13	Njiokou et al.	2004	1999-2009	Africa	Cameroon					Cross sectional	Blood	PCR	Molecular	Greater white-nosed monkey	Cercopithecus nictitans	Wild	155	22	14.2
13	Njiokou et al.	2004	1999-2009	Africa	Cameroon					Cross sectional	Blood	PCR	Molecular	Guereza white colobus	Colobus guereza	Wild	14	2	14.3
13	Njiokou et al.	2004	1999-2009	Africa	Cameroon					Cross sectional	Blood	PCR	Molecular	Monitor lizard	Varanus ornatus	Wild	8	1	12.5
13	Njiokou et al.	2004	1999-2009	Africa	Cameroon					Cross sectional	Blood	PCR	Molecular	Mandrill	Mandrillus sphinx	Wild	5	0	0
13	Njiokou et al.	2004	1999-2009	Africa	Cameroon					Cross sectional	Blood	PCR	Molecular	Mona monkey	Cercopithecus mona	Wild	46	8	17.4
13	Njiokou et al.	2004	1999-2009	Africa	Cameroon					Cross sectional	Blood	PCR	Molecular	Moustached monkey	Cercopithecus cephus	Wild	101	11	10.9
13	Njiokou et al.	2004	1999-2009	Africa	Cameroon					Cross sectional	Blood	PCR	Molecular	Ogilby’s duiker	Cephalophus ogilbyi	Wild	1	0	0
13	Njiokou et al.	2004	1999-2009	Africa	Cameroon					Cross sectional	Blood	PCR	Molecular	Peter’s duiker	Cephalophus callipygus	Wild	5	0	0
13	Njiokou et al.	2004	1999-2009	Africa	Cameroon					Cross sectional	Blood	PCR	Molecular	Golden potto	Arctocebus calabarensis	Wild	3	0	0
13	Njiokou et al.	2004	1999-2009	Africa	Cameroon					Cross sectional	Blood	PCR	Molecular	Royal antelope	Neotragus pygmaeus	Wild	5	0	0
13	Njiokou et al.	2004	1999-2009	Africa	Cameroon					Cross sectional	Blood	PCR	Molecular	Sitatunga	Tragelaphus spekei	Wild	5	1	20
13	Njiokou et al.	2004	1999-2009	Africa	Cameroon					Cross sectional	Blood	PCR	Molecular	Water chevrotain	Hyemoschus aquaticus	Wild	1	0	0
13	Njiokou et al.	2004	1999-2009	Africa	Cameroon					Cross sectional	Blood	PCR	Molecular	White-eyelid mangabey	Cercocebus torquatus	Wild	5	2	40
13	Njiokou et al.	2004	1999-2009	Africa	Cameroon					Cross sectional	Blood	PCR	Molecular	Yellow-backed duiker	Cephalophus sylvicultor	Wild	3	0	0
13	Njiokou et al.	2004	1999-2009	Africa	Cameroon					Cross sectional	Blood	PCR	Molecular	Bosman potto	Perodicticus potto	Wild	8	3	37.5
13	Njiokou et al.	2004	1999-2009	Africa	Cameroon					Cross sectional	Blood	PCR	Molecular	Brush tailed porcupine	Atherurus africanus	Wild	106	7	6.6
13	Njiokou et al.	2004	1999-2009	Africa	Cameroon					Cross sectional	Blood	PCR	Molecular	Greater cane rat	Thryonomys sp.	Wild	15	0	0
13	Njiokou et al.	2004	1999-2009	Africa	Cameroon					Cross sectional	Blood	PCR	Molecular	Giant forest squirrel	Protoxerus stangeri	Wild	1	0	0
13	Njiokou et al.	2004	1999-2009	Africa	Cameroon					Cross sectional	Blood	PCR	Molecular	Giant rat	Cricetomys gambianus	Wild	135	4	3
13	Njiokou et al.	2004	1999-2009	Africa	Cameroon					Cross sectional	Blood	PCR	Molecular	Golden cat	Profelis aurata	Wild	1	0	0
13	Njiokou et al.	2004	1999-2009	Africa	Cameroon					Cross sectional	Blood	PCR	Molecular	Black legged mangoose	Bdeogale nigripis	Wild	1	0	0
13	Njiokou et al.	2004	1999-2009	Africa	Cameroon					Cross sectional	Blood	PCR	Molecular	Red-legged sun squirrel	Heliosciurus rufobrachium	Wild	6	0	0
13	Njiokou et al.	2004	1999-2009	Africa	Cameroon					Cross sectional	Blood	PCR	Molecular	Dark mangoose	Crossarchus obscurus	Wild	8	0	0
13	Njiokou et al.	2004	1999-2009	Africa	Cameroon					Cross sectional	Blood	PCR	Molecular	Small-spotted genet	Genetta servalina	Wild	8	1	12.5
13	Njiokou et al.	2004	1999-2009	Africa	Cameroon					Cross sectional	Blood	PCR	Molecular	African civet	Viverrra civetta	Wild	3	0	0
13	Njiokou et al.	2004	1999-2009	Africa	Cameroon					Cross sectional	Blood	PCR	Molecular	Two-spotted palm civet	Nandinia binotata	Wild	32	3	9.4
13	Njiokou et al.	2004	1999-2009	Africa	Cameroon					Cross sectional	Blood	PCR	Molecular	Long-tailed pangolin	Manis tetradactyla	Wild	34	2	5.9
13	Njiokou et al.	2004	1999-2009	Africa	Cameroon					Cross sectional	Blood	PCR	Molecular	Tree pangolin	Manis tricuspis	Wild	20	5	25
13	Njiokou et al.	2004	1999-2009	Africa	Cameroon					Cross sectional	Blood	PCR	Molecular	Tree dassie	Dendrohyrax arboreus	Wild	5	0	0
14	Suh et al.	2017	2014	Africa	Cameroon	Ndiyam Shinwa				Cross sectional	Blood	Buffy coat smear	Parasitological	Cattle	Bos sp.	Domestic	770	6	0.8
43	Abebe and Wolde	2010	2009	Africa	Ethiopia	Assosa				Cross sectional	Blood	Giemsa stained blood smear	Parasitological	Mule	Equus asinus × Equus caballus	Domestic	52	0	0
43	Abebe and Wolde	2010	2009	Africa	Ethiopia	Assosa	Tsetsa adurno			Cross sectional	Blood	Giemsa stained blood smear	Parasitological	Donkey	Equus asinus	Domestic	67	4	6
43	Abebe and Wolde	2010	2009	Africa	Ethiopia	Assosa	Ashura			Cross sectional	Blood	Giemsa stained blood smear	Parasitological	Donkey	Equus asinus	Domestic	81	0	0
43	Abebe and Wolde	2010	2009	Africa	Ethiopia	Assosa	Bamadone			Cross sectional	Blood	Giemsa stained blood smear	Parasitological	Donkey	Equus asinus	Domestic	91	0	0
43	Abebe and Wolde	2010	2009	Africa	Ethiopia	Assosa	Ura			Cross sectional	Blood	Giemsa stained blood smear	Parasitological	Donkey	Equus asinus	Domestic	95	0	0
44	Abebe et al.	2017	2013-2014	Africa	Ethiopia	South Ethiopia	Omo gibe Tsetse belt	36°49'–37°73'E	5°80'-07°99'N	Cross sectional	Blood	Giemsa stained blood smear	Parasitological	Cattle	Bos sp.	Domestic	1508	24	1.6
45	Acapovi-Yao et al.	2016	2009	Africa	Côte d’Ivoire					Cross sectional	Blood	MHCT/Woo test	Parasitological	Cattle	Bos sp.	Domestic	1270	142	11.2
46	Adam et al.	2012	2008-2009	Africa	Ghana	Eggu	Volta basin	1.4°-2.76°W	9.62°-11°N	Cross sectional	Blood	Buffy coat smear	Parasitological	Cattle	Bos sp.	Domestic	50	1	2
46	Adam et al.	2012	2008-2009	Africa	Ghana	Sawale	Volta basin	1.4°-2.76°W	9.62°-11°N	Cross sectional	Blood	Buffy coat smear	Parasitological	Cattle	Bos sp.	Domestic	50	1	2
46	Adam et al.	2012	2008-2009	Africa	Ghana	Kpaguri	Volta basin			Cross sectional	Blood	Buffy coat smear	Parasitological	Cattle	Bos sp.	Domestic	50	1	2
46	Adam et al.	2012	2008-2009	Africa	Ghana	Nyuglu	Volta basin			Cross sectional	Blood	Buffy coat smear	Parasitological	Cattle	Bos sp.	Domestic	50	2	4
46	Adam et al.	2012	2008-2009	Africa	Ghana	Dinaso	Volta basin			Cross sectional	Blood	Buffy coat smear	Parasitological	Cattle	Bos sp.	Domestic	50	2	4
46	Adam et al.	2012	2008-2009	Africa	Ghana	Jang	Volta basin			Cross sectional	Blood	Buffy coat smear	Parasitological	Cattle	Bos sp.	Domestic	50	1	2
46	Adam et al.	2012	2008-2009	Africa	Ghana	Naro	Volta basin			Cross sectional	Blood	Buffy coat smear	Parasitological	Cattle	Bos sp.	Domestic	50	1	2
46	Adam et al.	2012	2008-2009	Africa	Ghana	Bilingu	Volta basin			Cross sectional	Blood	Buffy coat smear	Parasitological	Cattle	Bos sp.	Domestic	50	1	2
46	Adam et al.	2012	2008-2009	Africa	Ghana	Joliyiri	Volta basin			Cross sectional	Blood	Buffy coat smear	Parasitological	Cattle	Bos sp.	Domestic	50	3	6
46	Adam et al.	2012	2008-2009	Africa	Ghana	Sagla	Volta basin			Cross sectional	Blood	Buffy coat smear	Parasitological	Cattle	Bos sp.	Domestic	50	3	6
46	Adam et al.	2012	2008-2009	Africa	Ghana	Wahab	Volta basin			Cross sectional	Blood	Buffy coat smear	Parasitological	Cattle	Bos sp.	Domestic	50	1	2
46	Adam et al.	2012	2008-2009	Africa	Ghana	Jijen	Volta basin			Cross sectional	Blood	Buffy coat smear	Parasitological	Cattle	Bos sp.	Domestic	50	1	2
46	Adam et al.	2012	2008-2009	Africa	Ghana	Gorima	Volta basin			Cross sectional	Blood	Buffy coat smear	Parasitological	Cattle	Bos sp.	Domestic	50	6	12
47	Ahmed et al.	2013	2006	Africa	Uganda					Cross sectional	Blood	ITS PCR	Molecular	Cattle	Bos sp.	Domestic	600	17	2.8
47	Ahmed et al.	2013	2006	Africa	Uganda					Cross sectional	Blood	PCR	Molecular	Cattle	Bos sp.	Domestic	600	34	5.7
48	Ali and Bitew	2011	2010-2011	Africa	Ethiopia	Benishangul gumuz	Mao Komo	34°45'E	9°45'N	Cross sectional	Blood	Buffy coat smear	Parasitological	Cattle	Bos sp.	Domestic	385	13	3.4
49	Alingu et al.	2014	2012	Africa	Uganda	Kashaari	Mbarara			Cross sectional	Blood	ITS PCR	Molecular	Cattle	Bos sp.	Domestic	295	6	2
50	Alonso et al.	1992		Latin America	Martinique					Cross sectional	blood	IFAT	Serological	Cattle	Bos sp.	Domestic	227	0	0
51	Alves et al.	2017		Latin America	Brazil	Minas Gerais				Outbreak investigation	Blood	MHCT/Woo test	Parasitological	Cattle	Bos sp.	Domestic	72	21	29.2
51	Alves et al.	2017		Latin America	Brazil	Minas Gerais				Outbreak investigation	Blood	PCR	Molecular	Cattle	Bos sp.	Domestic	72	53	73.6
51	Alves et al.	2017		Latin America	Brazil	Minas Gerais				Outbreak investigation	Blood	IFAT	Serological	Cattle	Bos sp.	Domestic	72	44	61.1
52	Anene et al. a	1991	1989	Africa	Nigeria	Ogoja	Obudu cattle ranch			Cross sectional	Blood	Giemsa stained blood smear	Parasitological	Cattle	Bos sp.	Domestic	68	1	1.5
52	Anene et al. a	1991	1990	Africa	Nigeria	Ogoja	Obudu cattle ranch			Cross sectional	Blood	Giemsa stained blood smear	Parasitological	Cattle	Bos sp.	Domestic	290	3	1
53	Anene et al. b	1991		Africa	Nigeria					Cross sectional	Blood	Giemsa stained blood smear	Parasitological	Cattle	Bos sp.	Domestic	102	28	27.5
54	Angwech et al.	2015	2011-2012	Africa	Uganda	Amuru and Nwoya		31°56'19"E	02°48'49"N	Cross sectional	Blood	ITS PCR	Molecular	Cattle	Bos sp.	Domestic	816	260	31.9
55	Applewhaite	1990		Latin America	Guyana					Cross sectional	Blood	MHCT/Woo test	Parasitological	Goat	Capra aegagrus hircus	Domestic	77	1	1.3
55	Applewhaite	1990		Latin America	Guyana					Cross sectional	Blood	MHCT/Woo test	Parasitological	Sheep	Ovis aries	Domestic	197	3	1.5
56	Ashcroft	1958	1956	Africa	Tanzania		Babati			Case report	blood	Thin and Thick blood smears	Parasitological	Oryx	Oryx beisa	Wild	1	1	100
56	Ashcroft	1958	1956	Africa	Tanzania		Babati			Case report	blood	Thin and Thick blood smears	Parasitological	Bohor reedbuck	Redunca redunca	Wild	2	0	0
56	Ashcroft	1958	1956	Africa	Tanzania		Babati			Case report	blood	Thin and Thick blood smears	Parasitological	Giraffe	Giraffa camelopardalis	Wild	1	0	0
56	Ashcroft	1958	1956	Africa	Tanzania		Babati			Case report	blood	Thin and Thick blood smears	Parasitological	Ostrich	Struthio camelus	Wild	1	0	0
56	Ashcroft	1958	1956	Africa	Tanzania		Babati			Case report	blood	Thin and Thick blood smears	Parasitological	Hunting dog	Lycaon pictus	Wild	1	0	0
56	Ashcroft	1958	1956	Africa	Tanzania		Babati			Case report	blood	Thin and Thick blood smears	Parasitological	Kirk's dikdik	Rhyncotragus kirki	Wild	1	0	0
56	Ashcroft	1958	1956	Africa	Tanzania		Babati			Case report	blood	Thin and Thick blood smears	Parasitological	Klipspringer	Oreotragus oreotragus	Wild	1	0	0
56	Ashcroft	1958	1956	Africa	Tanzania		Babati			Case report	blood	Thin and Thick blood smears	Parasitological	Steinbuck	Rhaphicerus campestris	Wild	1	0	0
56	Ashcroft	1958	1956	Africa	Tanzania		Babati			Case report	blood	Thin and Thick blood smears	Parasitological	Wildebeest	Gorgon taurinus	Wild	2	0	0
56	Ashcroft	1958	1956	Africa	Tanzania		Babati			Case report	blood	Thin and Thick blood smears	Parasitological	Warthog	Phacochoerus aethiopicus	Wild	2	0	0
56	Ashcroft	1958	1956	Africa	Tanzania		Babati			Case report	blood	Thin and Thick blood smears	Parasitological	Grant's gazelle	Gazella granti	Wild	5	0	0
56	Ashcroft	1958	1956	Africa	Tanzania		Babati			Case report	blood	Thin and Thick blood smears	Parasitological	Thomson's gazelle	Gazella thomsoni	Wild	5	0	0
56	Ashcroft	1958	1956	Africa	Tanzania		Babati			Case report	blood	Thin and Thick blood smears	Parasitological	Coke's hartebeest	Alcelapus cokei	Wild	7	0	0
56	Ashcroft	1958	1956	Africa	Tanzania		Babati			Case report	blood	Thin and Thick blood smears	Parasitological	Zebra	Equus burchelli	Wild	7	0	0
56	Ashcroft	1958	1956	Africa	Tanzania		Babati			Case report	blood	Thin and Thick blood smears	Parasitological	Impala	Aepyceros melampus	Wild	10	0	0
56	Ashcroft	1958	1956	Africa	Tanzania		Ugalla River			Case report	blood	Thin and Thick blood smears	Parasitological	African civet	Viverrra civetta	Wild	1	0	0
56	Ashcroft	1958	1956	Africa	Tanzania		Ugalla River			Case report	blood	Thin and Thick blood smears	Parasitological	Warthog	Phacochoerus aethiopicus	Wild	2	0	0
56	Ashcroft	1958	1956	Africa	Tanzania		Ugalla River			Case report	blood	Thin and Thick blood smears	Parasitological	Oribi	Ourebia ourebi	Wild	4	0	0
56	Ashcroft	1958	1956	Africa	Tanzania		Ugalla River			Case report	blood	Thin and Thick blood smears	Parasitological	Tsessebe	Damaliscus lunatus	Wild	5	0	0
56	Ashcroft	1958	1956	Africa	Tanzania		Ugalla River			Case report	blood	Thin and Thick blood smears	Parasitological	Roan antelope	Hippotragus equinus	Wild	5	0	0
56	Ashcroft	1958	1956	Africa	Tanzania		Ugalla River			Case report	blood	Thin and Thick blood smears	Parasitological	Lichtenstein's hartebeest	Alcelaphus lichtensteinii	Wild	5	0	0
56	Ashcroft	1958	1956	Africa	Tanzania		Ugalla River			Case report	blood	Thin and Thick blood smears	Parasitological	Southern reedbuck	Redunca arundinum	Wild	4	1	25
56	Ashcroft	1958	1956	Africa	Tanzania		Ugalla River			Case report	blood	Thin and Thick blood smears	Parasitological	Bohor reedbuck	Redunca redunca	Wild	1	0	0
57	Balyeidhusa et al.	2012	2005	Africa	Uganda	West Moyo				Cross sectional	Blood	PCR	Molecular	Cattle	Bos sp.	Domestic	5	1	20
57	Balyeidhusa et al.	2012	2004	Africa	Uganda	Terego				Cross sectional	Blood	PCR	Molecular	Goat	Capra aegagrus hircus	Domestic	13	5	38.5
57	Balyeidhusa et al.	2012	2004	Africa	Uganda	Terego				Cross sectional	Blood	PCR	Molecular	Pig	Sus scrofa domesticus	Domestic	13	6	46.2
57	Balyeidhusa et al.	2012	2004	Africa	Uganda	Terego				Cross sectional	Blood	PCR	Molecular	Sheep	Ovis aries	Domestic	21	3	14.3
57	Balyeidhusa et al.	2012	2008	Africa	Uganda	East Moyo				Cross sectional	Blood	PCR	Molecular	Cattle	Bos sp.	Domestic	83	3	3.6
57	Balyeidhusa et al.	2012	2004	Africa	Uganda	Koboko				Cross sectional	Blood	PCR	Molecular	Cattle	Bos sp.	Domestic	117	5	4.3
57	Balyeidhusa et al.	2012	2004	Africa	Uganda	Terego				Cross sectional	Blood	PCR	Molecular	Cattle	Bos sp.	Domestic	119	8	6.7
58	Bastos et al.	2017	2016-2017	Latin America	Brazil	Goiás				Outbreak investigation	Blood	PCR	Molecular	Cattle	Bos sp.	Domestic	161	56	34.8
59	Batista et al.	2007	2002	Latin America	Brazil	Paraíba				Outbreak investigation	Blood	Thin and Thick blood smears	Parasitological	Cattle	Bos sp.	Domestic	130	64	49.2
60	Batista et al.	2009	2008	Latin America	Brazil	Paraíba	Belém do Brejo do Cruz			Longitudinal	Blood	Thin and Thick blood smears	Parasitological	Sheep	Ovis aries	Domestic	52	15	28.8
60	Batista et al.	2009	2008	Latin America	Brazil	Paraíba	Belém do Brejo do Cruz			Longitudinal	Blood	Thin and Thick blood smears	Parasitological	Goat	Capra aegagrus hircus	Domestic	57	12	21.1
60	Batista et al.	2009	2008	Latin America	Brazil	Paraíba	Catole´ do Rocha			Longitudinal	Blood	Thin and Thick blood smears	Parasitological	Sheep	Ovis aries	Domestic	28	8	28.6
60	Batista et al.	2009	2008	Latin America	Brazil	Paraíba	Catole´ do Rocha			Longitudinal	Blood	Thin and Thick blood smears	Parasitological	Goat	Capra aegagrus hircus	Domestic	31	7	22.6
60	Batista et al.	2009	2008	Latin America	Brazil	Paraíba	Brejo dos Santos			Longitudinal	Blood	Thin and Thick blood smears	Parasitological	Sheep	Ovis aries	Domestic	38	7	18.4
60	Batista et al.	2009	2008	Latin America	Brazil	Paraíba	Brejo dos Santos			Longitudinal	Blood	Thin and Thick blood smears	Parasitological	Goat	Capra aegagrus hircus	Domestic	42	6	14.3
60	Batista et al.	2009	2008	Latin America	Brazil	Paraíba	Belém do Brejo do Cruz			Longitudinal	Blood	Thin and Thick blood smears	Parasitological	Sheep	Ovis aries	Domestic	34	13	38.2
60	Batista et al.	2009	2008	Latin America	Brazil	Paraíba	Belém do Brejo do Cruz			Longitudinal	Blood	Thin and Thick blood smears	Parasitological	Goat	Capra aegagrus hircus	Domestic	36	11	30.6
60	Batista et al.	2009	2008	Latin America	Brazil	Paraíba	Catole´ do Rocha			Longitudinal	Blood	Thin and Thick blood smears	Parasitological	Sheep	Ovis aries	Domestic	31	7	22.6
60	Batista et al.	2009	2008	Latin America	Brazil	Paraíba	Catole´ do Rocha			Longitudinal	Blood	Thin and Thick blood smears	Parasitological	Goat	Capra aegagrus hircus	Domestic	35	5	14.3
60	Batista et al.	2009	2008	Latin America	Brazil	Paraíba	Brejo dos Santos			Longitudinal	Blood	Thin and Thick blood smears	Parasitological	Sheep	Ovis aries	Domestic	20	5	25
60	Batista et al.	2009	2008	Latin America	Brazil	Paraíba	Brejo dos Santos			Longitudinal	Blood	Thin and Thick blood smears	Parasitological	Goat	Capra aegagrus hircus	Domestic	22	4	18.2
61	Batista et al.	2012	2009	Latin America	Brazil	Paraíba	Belém do Brejo do Cruz	6°20'38"W	37°44'48"	Longitudinal	Blood	Thin and Thick blood smears	Parasitological	Cattle	Bos sp.	Domestic	60	38	63.3
61	Batista et al.	2012	2009	Latin America	Brazil	Paraíba	Belém do Brejo do Cruz			Longitudinal	Blood	Thin and Thick blood smears	Parasitological	Cattle	Bos sp.	Domestic	40	26	65
61	Batista et al.	2012	2009	Latin America	Brazil	Paraíba	Belém do Brejo do Cruz			Longitudinal	Blood	Thin and Thick blood smears	Parasitological	Cattle	Bos sp.	Domestic	50	40	80
61	Batista et al.	2012	2009	Latin America	Brazil	Paraíba	Belém do Brejo do Cruz			Longitudinal	Blood	Thin and Thick blood smears	Parasitological	Cattle	Bos sp.	Domestic	55	45	81.8
62	Batista et al.	2017		Latin America	Brazil	Ceará	Mesorregião do Sertão Cearense			Longitudinal	Blood	PCR	Molecular	Cattle	Bos sp.	Domestic	210	20	9.5
63	Behnke et al.	2011	2006	Africa	Nigeria	Benue State	Gboko town and Akpagher village			Cross sectional	blood	Giemsa stained blood smear	Parasitological	Goat	Capra aegagrus hircus	Domestic	1054	2	0.2
64	Bejano et al.	2016		Africa	Ethiopia	Assosa				Cross sectional	Blood	Buffy coat smear	Parasitological	Cattle	Bos sp.	Domestic	322	7	2.2
65	Bengaly et al.	1995		Africa	Burkina Faso		Markoye			Cross sectional	blood	Ag-ELISA	Serological	Cattle	Bos sp.	Domestic	50	0	0
65	Bengaly et al.	1995		Africa	Burkina Faso		Pays lobi			Cross sectional	blood	Buffy coat smear	Parasitological	Cattle	Bos sp.	Domestic	1633	93	5.7
65	Bengaly et al.	1995		Africa	Burkina Faso		Pays lobi			Cross sectional	blood	Ag-ELISA	Serological	Cattle	Bos sp.	Domestic	1633	248	15.2
66	Bett et al.	2004	1990-2000	Africa	Kenya		Galana Ranch	39°–40°E	2°–3° S	Longitudinal	Blood	Buffy coat smear	Parasitological	Cattle	Bos sp.	Domestic	900	208	23.1
67	Biryomumaisho et al.	2009		Africa	Uganda	Jinja				Cross sectional	Blood	PCR	Molecular	Pig	Sus scrofa domesticus	Domestic	253	8	3.2
67	Biryomumaisho et al.	2009		Africa	Uganda	Jinja				Cross sectional	Blood	MHCT/Woo test	Parasitological	Pig	Sus scrofa domesticus	Domestic	253	3	1.2
68	Biryomumaisho et al.	2013		Africa	Uganda	Jinja				Cross sectional	Blood	ITS PCR	Molecular	Pig	Sus scrofa domesticus	Domestic	253	1	0.4
68	Biryomumaisho et al.	2013		Africa	Uganda	Rakai				Cross sectional	Blood	ITS PCR	Molecular	Cattle	Bos sp.	Domestic	500	8	1.6
68	Biryomumaisho et al.	2013		Africa	Uganda	Jinja				Cross sectional	Blood	ITS PCR	Molecular	Goat	Capra aegagrus hircus	Domestic	573	1	0.2
68	Biryomumaisho et al.	2013		Africa	Uganda	Kasese				Cross sectional	Blood	ITS PCR	Molecular	Cattle	Bos sp.	Domestic	584	11	1.9
68	Biryomumaisho et al.	2013		Africa	Uganda	Jinja				Cross sectional	Blood	ITS PCR	Molecular	Cattle	Bos sp.	Domestic	807	19	2.4
69	Bishaw et al.	2012	2009	Africa	Ethiopia	West Gojjam	Wemberma			Cross sectional	Blood	Buffy coat smear	Parasitological	Cattle	Bos sp.	Domestic	384	24	6.3
70	Bitew et al.	2011	2008-2009	Africa	Ethiopia	West Gojjam	Around Finote Selam			Cross sectional	Blood	Buffy coat smear	Parasitological	Cattle	Bos sp.	Domestic	100	7	7
70	Bitew et al.	2011	2008-2009	Africa	Ethiopia	West Gojjam	Weyenma Workema			Cross sectional	Blood	Buffy coat smear	Parasitological	Cattle	Bos sp.	Domestic	100	4	4
70	Bitew et al.	2011	2008-2009	Africa	Ethiopia	West Gojjam	Regeb Kebero Meda			Cross sectional	Blood	Buffy coat smear	Parasitological	Cattle	Bos sp.	Domestic	100	5	5
71	Bittar et al.	2015		Latin America	Brazil	Minas Gerais	Veterinary Hospital of Uberaba			Cross sectional	Blood	Buffy coat smear	Parasitological	Cattle	Bos sp.	Domestic	44	9	20.5
71	Bittar et al.	2015		Latin America	Brazil	Minas Gerais	Veterinary Hospital of Uberaba			Cross sectional	Blood	IFAT	Serological	Cattle	Bos sp.	Domestic	44	15	34.1
72	Cadioli et al.	2012	2008	Latin America	Brazil	São Paulo	Lins	49°44’23”	21°40’43”	Longitudinal	Blood	Ab-ELISA	Serological	Cattle	Bos sp.	Domestic	609	599	98.4
72	Cadioli et al.	2012	2008	Latin America	Brazil	São Paulo	Lins	49°44’23”	21°40'43”	Longitudinal	Blood	PCR	Molecular	Cattle	Bos sp.	Domestic	12	12	100
73	Camejo et al.	2016	2010-2011	Latin America	Venezuela	Guárico	José Tadeo Monagas			Cross sectional	Blood	PCR	Molecular	Cattle	Bos sp.	Domestic	85	50	58.8
74	Chanie et al.	2012	2010-2011	Africa	Ethiopia	Oromia	Dugda Dawa			Cross sectional	Blood	Thin and Thick blood smears	Parasitological	Cattle	Bos sp.	Domestic	384	24	6.3
75	Cherenet et al.	2004	1997-2001	Africa	Ethiopia	Amhara	West Gojjam; East Gojjam and Awi			Longitudinal	Blood	Thin and Thick blood smears	Parasitological	Cattle	Bos sp.	Domestic	3191	262	8.2
75	Cherenet et al.	2004	1997-2001	Africa	Ethiopia	Amhara	North and South Gonder			Longitudinal	Blood	Thin and Thick blood smears	Parasitological	Cattle	Bos sp.	Domestic	3888	223	5.7
76	Cherenet et al.	2006		Africa	Ethiopia	Amhara	Awi Administrative			Longitudinal	Blood	Ab-ELISA	Serological	Cattle	Bos sp.	Domestic	240	60	25
76	Cherenet et al.	2006		Africa	Ethiopia	Amhara	Bahir Dar Zuria			Longitudinal	Blood	Ab-ELISA	Serological	Cattle	Bos sp.	Domestic	120	30	25
77	Clausen et al.	1998		Africa	Uganda	Mukono				Cross sectional	Blood	PCR	Molecular	Cattle	Bos sp.	Domestic	181	13	7.2
77	Clausen et al.	1998		Africa	Uganda	Mukono				Cross sectional	Blood	MHCT/Woo test	Parasitological	Cattle	Bos sp.	Domestic	486	13	2.7
78	Connor and Halliwell	1987	1980-1981	Africa	Tanzania	Linch; Mtwara and Ruvuma				Cross sectional	Blood	Thin and Thick blood smears	Parasitological	Cattle	Bos sp.	Domestic	1617	16	1
78	Connor and Halliwell	1987	1980-1981	Africa	Tanzania	Linch; Mtwara and Ruvuma				Cross sectional	Blood	Thin and Thick blood smears	Parasitological	Cattle	Bos sp.	Domestic	1617	16	1
79	Cordon-Obras et al.	2009	2007	Africa	Equatorial Guinea	Mbini				Cross sectional	Blood	PCR	Molecular	Sheep	Ovis aries	Domestic	103	6	5.8
79	Cordon-Obras et al.	2009	2007	Africa	Equatorial Guinea	Mbini				Cross sectional	Blood	PCR	Molecular	Goat	Capra aegagrus hircus	Domestic	228	2	0.9
79	Cordon-Obras et al.	2009	2007	Africa	Equatorial Guinea	Kogo				Cross sectional	Blood	PCR	Molecular	Goat	Capra aegagrus hircus	Domestic	228	2	0.9
80	Cossic et al.	2017		Africa	Gabon		Ranch de La Nyanga			Longitudinal	Blood	Buffy coat smear	Parasitological	Cattle	Bos sp.	Domestic	20	1	5
81	Costa et al.	2013		Latin America	Brazil	Paraíba				Cross sectional	Blood	IFAT	Serological	Cattle	Bos sp.	Domestic	509	0	0
82	Cox et al.	2010		Africa	Uganda	Tororo	ojilai			Longitudinal	Blood	PCR	Molecular	Cattle	Bos sp.	Domestic	35	8	22.9
83	Cuglovici et al.	2010	2007	Latin America	Brazil	Minas Gerais				Longitudinal	Blood	IFAT	Serological	Cattle	Bos sp.	Domestic	54	4	7.4
83	Cuglovici et al.	2010	2008	Latin America	Brazil	Minas Gerais				Longitudinal	Blood	IFAT	Serological	Cattle	Bos sp.	Domestic	65	18	27.7
83	Cuglovici et al.	2010	2008	Latin America	Brazil	Minas Gerais				Longitudinal	Blood	IFAT	Serological	Cattle	Bos sp.	Domestic	76	29	38.2
83	Cuglovici et al.	2010	2008	Latin America	Brazil	Minas Gerais				Longitudinal	Blood	IFAT	Serological	Cattle	Bos sp.	Domestic	75	27	36
83	Cuglovici et al.	2010	2008	Latin America	Brazil	Minas Gerais				Longitudinal	Blood	IFAT	Serological	Cattle	Bos sp.	Domestic	75	34	45.3
83	Cuglovici et al.	2010	2008	Latin America	Brazil	Minas Gerais				Longitudinal	Blood	IFAT	Serological	Cattle	Bos sp.	Domestic	31	24	77.4
84	Da Silva et al.	2011		Latin America	Brazil					Case report	Blood	PCR	Molecular	Horse	Equus caballus	Domestic	12	4	33.3
85	Da Silva et al.	2009		Latin America	Brazil	Rio Grande do Sul				Case report	blood	PCR	Molecular	Cattle	Bos sp.	Domestic	1	1	100
86	Dagnachew et al.	2011	2008-2009	Africa	Ethiopia	Jawi				Cross sectional	Blood	Buffy coat smear	Parasitological	Cattle	Bos sp.	Domestic	300	12	4
87	Dagnachew et al.	2017	2011-2012	Africa	Ethiopia	Jabitehenan				Cross sectional	Blood	Buffy coat smear	Parasitological	Cattle	Bos sp.	Domestic	640	3	0.5
87	Dagnachew et al.	2017	2011-2012	Africa	Ethiopia	Bahar Dar Zuria				Cross sectional	Blood	Buffy coat smear	Parasitological	Cattle	Bos sp.	Domestic	795	2	0.3
88	Danbirni et al.	2010		Africa	Nigeria	Kaduna				Case report	Blood	Giemsa stained blood smear/MHCT	Parasitological	Cattle	Bos sp.	Domestic	32	13	40.6
89	Daniel et al.	1994	1991	Africa	Nigeria					Cross sectional	Blood	Blood smears	Parasitological	Small ruminants		Domestic	615	22	3.6
90	Dayo et al.	2010	2005	Africa	Burkina Faso	Comoe administrative province		4°350 to 4°60W	10°30 to10°150N	Longitudinal	blood	Buffy coat smear	Parasitological	Cattle	Bos sp.	Domestic	363	2	0.6
90	Dayo et al.	2010	2005	Africa	Burkina Faso	Comoe administrative province		4°350 to 4°60W	10°30 to10°150N	Longitudinal	blood	Buffy coat smear	Parasitological	Cattle	Bos sp.	Domestic	363	50	13.8
91	De Araujo Melo et al.	2011		Latin America	Brazil	Maranhao				Cross sectional	Blood	PCR	Molecular	Cattle	Bos sp.	Domestic	559	3	0.5
92	Degneh et al.	2017	2015-2016	Africa	Ethiopia	Oromia	Gidami			Cross sectional	Blood	Giemsa stained blood smear	Parasitological	Cattle	Bos sp.	Domestic	933	335	35.9
93	Delafosse et al.	2006	2016	Latin America	Brazil	Southern Minas Gerais				Cross sectional	Blood	IFAT	Serological	Cattle	Bos sp.	Domestic	400	40	10
93	Delafosse et al.	2006	1999-2000	Africa	Chad	Lake Chad				Cross sectional	Blood	Buffy coat smear	Parasitological	Cattle	Bos sp.	Domestic	933	403	43.2
94	de Maro Barbieri et al.	2016	1999-2000	Africa	Chad	Lake Chad				Cross sectional	Blood	Ab-ELISA	Serological	Cattle	Bos sp.	Domestic	933	32	3.4
95	Desquesnes and Gardiner	1993		Latin America	French Guiana					Cross sectional	Blood	Ag-ELISA	Serological	Cattle	Bos sp.	Domestic	3000	870	29
96	Dhollander et al.	2006	1995-2002	Africa	Gambia	Fulladu West	Sololo	14°41'W	13°27' N	Case report	Blood	Buffy coat smear	Parasitological	Horse	Equus caballus	Domestic	2113	676	32
96	Dhollander et al.	2006	1995-2002	Africa	Gambia	Fulladu West	Sololo	14°41'W	13°27' N	Case report	Blood	Buffy coat smear	Parasitological	Donkey	Equus asinus	Domestic	172	51	29.7
97	Dillmann & Townsend	1979		Africa	Zambia	Luangwa Valley		31°30'-32°E	13°-13°30'S	Cross sectional	Blood	Thin smear HCT/WOO Giemsa Thick drop	Parasitological	Cape buffalo	Syncerus caffer	Wild	19	1	5.3
97	Dillmann & Townsend	1979		Africa	Zambia	Luangwa Valley		31°30'-32°E	13°-13°30'S	Cross sectional	Blood	Thin smear HCT/WOO Giemsa Thick drop	Parasitological	Bushbuck	Tragelaphus scriptus	Wild	23	4	17.4
97	Dillmann & Townsend	1979		Africa	Zambia	Luangwa Valley		31°30'-32°E	13°-13°30'S	Cross sectional	Blood	Thin smear HCT/WOO Giemsa Thick drop	Parasitological	Cane rat	Thryonomys sp.	Wild	1	0	0
97	Dillmann & Townsend	1979		Africa	Zambia	Luangwa Valley		31°30'-32°E	13°-13°30'S	Cross sectional	Blood	Thin smear HCT/WOO Giemsa Thick drop	Parasitological	African civet	Viverrra civetta	Wild	6	0	0
97	Dillmann & Townsend	1979		Africa	Zambia	Luangwa Valley		31°30'-32°E	13°-13°30'S	Cross sectional	Blood	Thin smear HCT/WOO Giemsa Thick drop	Parasitological	Crocodile	Crocodylus niloticus	Wild	1	0	0
97	Dillmann & Townsend	1979		Africa	Zambia	Luangwa Valley		31°30'-32°E	13°-13°30'S	Cross sectional	Blood	Thin smear HCT/WOO Giemsa Thick drop	Parasitological	Grey duiker	Sylvicapra grimmia	Wild	7	1	14.3
97	Dillmann & Townsend	1979		Africa	Zambia	Luangwa Valley		31°30'-32°E	13°-13°30'S	Cross sectional	Blood	Thin smear HCT/WOO Giemsa Thick drop	Parasitological	Eland	Taurotragus oryx	Wild	3	1	33.3
97	Dillmann & Townsend	1979		Africa	Zambia	Luangwa Valley		31°30'-32°E	13°-13°30'S	Cross sectional	Blood	Thin smear HCT/WOO Giemsa Thick drop	Parasitological	Elephant	Loxodonta africana	Wild	20	0	0
97	Dillmann & Townsend	1979		Africa	Zambia	Luangwa Valley		31°30'-32°E	13°-13°30'S	Cross sectional	Blood	Thin smear HCT/WOO Giemsa Thick drop	Parasitological	Genet	Genetta genetta	Wild	6	0	0
97	Dillmann & Townsend	1979		Africa	Zambia	Luangwa Valley		31°30'-32°E	13°-13°30'S	Cross sectional	Blood	Thin smear HCT/WOO Giemsa Thick drop	Parasitological	Giraffe	Giraffa camelopardalis	Wild	1	0	0
97	Dillmann & Townsend	1979		Africa	Zambia	Luangwa Valley		31°30'-32°E	13°-13°30'S	Cross sectional	Blood	Thin smear HCT/WOO Giemsa Thick drop	Parasitological	Grysbok	Raphicerus sp.	Wild	5	0	0
97	Dillmann & Townsend	1979		Africa	Zambia	Luangwa Valley		31°30'-32°E	13°-13°30'S	Cross sectional	Blood	Thin smear HCT/WOO Giemsa Thick drop	Parasitological	Hare	Lepus capensis	Wild	10	0	0
97	Dillmann & Townsend	1979		Africa	Zambia	Luangwa Valley		31°30'-32°E	13°-13°30'S	Cross sectional	Blood	Thin smear HCT/WOO Giemsa Thick drop	Parasitological	Hippopotamus	Hippopotamus amphibius	Wild	250	0	0
97	Dillmann & Townsend	1979		Africa	Zambia	Luangwa Valley		31°30'-32°E	13°-13°30'S	Cross sectional	Blood	Thin smear HCT/WOO Giemsa Thick drop	Parasitological	Hyena	Crocuta crocuta	Wild	7	0	0
97	Dillmann & Townsend	1979		Africa	Zambia	Luangwa Valley		31°30'-32°E	13°-13°30'S	Cross sectional	Blood	Thin smear HCT/WOO Giemsa Thick drop	Parasitological	Impala	Aepyceros melampus	Wild	23	0	0
97	Dillmann & Townsend	1979		Africa	Zambia	Luangwa Valley		31°30'-32°E	13°-13°30'S	Cross sectional	Blood	Thin smear HCT/WOO Giemsa Thick drop	Parasitological	Jackal	Canis mesomelas	Wild	1	0	0
97	Dillmann & Townsend	1979		Africa	Zambia	Luangwa Valley		31°30'-32°E	13°-13°30'S	Cross sectional	Blood	Thin smear HCT/WOO Giemsa Thick drop	Parasitological	Greater kudu	Tragelaphus strepsiceros	Wild	13	7	53.8
97	Dillmann & Townsend	1979		Africa	Zambia	Luangwa Valley		31°30'-32°E	13°-13°30'S	Cross sectional	Blood	Thin smear HCT/WOO Giemsa Thick drop	Parasitological	Leopard	Panthera pardus	Wild	2	0	0
97	Dillmann & Townsend	1979		Africa	Zambia	Luangwa Valley		31°30'-32°E	13°-13°30'S	Cross sectional	Blood	Thin smear HCT/WOO Giemsa Thick drop	Parasitological	Lion	Panthera leo	Wild	6	0	0
97	Dillmann & Townsend	1979		Africa	Zambia	Luangwa Valley		31°30'-32°E	13°-13°30'S	Cross sectional	Blood	Thin smear HCT/WOO Giemsa Thick drop	Parasitological	Mongoose	Herpestes sanguineus	Wild	2	0	0
97	Dillmann & Townsend	1979		Africa	Zambia	Luangwa Valley		31°30'-32°E	13°-13°30'S	Cross sectional	Blood	Thin smear HCT/WOO Giemsa Thick drop	Parasitological	Vervet monkey	Chlorocebus pygerythrus	Wild	18	0	0
97	Dillmann & Townsend	1979		Africa	Zambia	Luangwa Valley		31°30'-32°E	13°-13°30'S	Cross sectional	Blood	Thin smear HCT/WOO Giemsa Thick drop	Parasitological	Puku	Kobus vardonii	Wild	24	1	4.2
97	Dillmann & Townsend	1979		Africa	Zambia	Luangwa Valley		31°30'-32°E	13°-13°30'S	Cross sectional	Blood	Thin smear HCT/WOO Giemsa Thick drop	Parasitological	Porcupine	Hystrix galeata	Wild	1	0	0
97	Dillmann & Townsend	1979		Africa	Zambia	Luangwa Valley		31°30'-32°E	13°-13°30'S	Cross sectional	Blood	Thin smear HCT/WOO Giemsa Thick drop	Parasitological	Black rhinoceros	Diceros bicornis	Wild	5	0	0
97	Dillmann & Townsend	1979		Africa	Zambia	Luangwa Valley		31°30'-32°E	13°-13°30'S	Cross sectional	Blood	Thin smear HCT/WOO Giemsa Thick drop	Parasitological	Roan antelope	Hippotragus equinus	Wild	11	0	0
97	Dillmann & Townsend	1979		Africa	Zambia	Luangwa Valley		31°30'-32°E	13°-13°30'S	Cross sectional	Blood	Thin smear HCT/WOO Giemsa Thick drop	Parasitological	Serval	Felis serval	Wild	2	0	0
97	Dillmann & Townsend	1979		Africa	Zambia	Luangwa Valley		31°30'-32°E	13°-13°30'S	Cross sectional	Blood	Thin smear HCT/WOO Giemsa Thick drop	Parasitological	Warthog	Phacochoerus aethiopicus	Wild	24	0	0
97	Dillmann & Townsend	1979		Africa	Zambia	Luangwa Valley		31°30'-32°E	13°-13°30'S	Cross sectional	Blood	Thin smear HCT/WOO Giemsa Thick drop	Parasitological	Waterbuck	Kobus ellipsiprymnus	Wild	20	14	70
97	Dillmann & Townsend	1979		Africa	Zambia	Luangwa Valley		31°30'-32°E	13°-13°30'S	Cross sectional	Blood	Thin smear HCT/WOO Giemsa Thick drop	Parasitological	Wild cat	Felis lybiea	Wild	1	0	0
97	Dillmann & Townsend	1979		Africa	Zambia	Luangwa Valley		31°30'-32°E	13°-13°30'S	Cross sectional	Blood	Thin smear HCT/WOO Giemsa Thick drop	Parasitological	Hunting dog	Lycaon pictus	Wild	2	0	0
97	Dillmann & Townsend	1979		Africa	Zambia	Luangwa Valley		31°30'-32°E	13°-13°30'S	Cross sectional	Blood	Thin smear HCT/WOO Giemsa Thick drop	Parasitological	Wildebeest	Gorgon taurinus	Wild	5	0	0
97	Dillmann & Townsend	1979		Africa	Zambia	Luangwa Valley		31°30'-32°E	13°-13°30'S	Cross sectional	Blood	Thin smear HCT/WOO Giemsa Thick drop	Parasitological	Zebra	Equus burchelli	Wild	5	0	0
97	Dillmann & Townsend	1979	2002-2003	Africa	Ethiopia	Didessa				Cross sectional	Blood	Buffy coat smear	Parasitological	Sheep	Ovis aries	Domestic	196	4	2
97	Dillmann & Townsend	1979	2002-2003	Africa	Ethiopia	Ghibe valley				Cross sectional	Blood	Buffy coat smear	Parasitological	Goat	Capra aegagrus hircus	Domestic	337	3	0.9
98	Dinka and Abebe	2005		Africa	Zambia	Luangwa Valley		31°30'-32°E	13°-13°30'S	Cross sectional	Blood	Thin smear HCT/WOO Giemsa Thick drop	Parasitological	Baboon	Papio cynocephalus	Wild	20	0	0
98	Dinka and Abebe	2005		Africa	Zambia	Luangwa Valley		31°30'-32°E	13°-13°30'S	Cross sectional	Blood	Thin smear HCT/WOO Giemsa Thick drop	Parasitological	Bat	Nycteris sp	Wild	2	0	0
99	Doko et al.	1991		Africa	Benin					Cross sectional	Blood	Thin and Thick blood smears	Parasitological	Cattle	Bos sp.	Domestic	233	203	87.1
100	Drager and Mehlitz	1978	1973-1977	Africa	Botswana					Cross sectional	Blood	MHCT/Woo test	Parasitological	Reedbuck	Redunca sp.	Wild	2	2	100
100	Drager and Mehlitz	1978	1973-1977	Africa	Botswana					Cross sectional	Blood	IFAT	Serological	Tsessebe	Damaliscus lunatus	Wild	15	6	40
100	Drager and Mehlitz	1978	1973-1977	Africa	Botswana					Cross sectional	Blood	IFAT	Serological	Sable antelope	Hippotragus niger	Wild	22	7	31.8
100	Drager and Mehlitz	1978	1973-1977	Africa	Botswana					Cross sectional	Blood	IFAT	Serological	Greater kudu	Tragelaphus strepsiceros	Wild	23	19	82.6
100	Drager and Mehlitz	1978	1973-1977	Africa	Botswana					Cross sectional	Blood	IFAT	Serological	Impala	Aepyceros melampus	Wild	23	14	60.9
100	Drager and Mehlitz	1978	1973-1977	Africa	Botswana					Cross sectional	Blood	MHCT/Woo test	Parasitological	Lechwe	Kobus leche	Wild	50	10	20
100	Drager and Mehlitz	1978	1973-1977	Africa	Botswana					Cross sectional	Blood	IFAT	Serological	Lechwe	Kobus leche	Wild	60	29	48.3
100	Drager and Mehlitz	1978	1973-1977	Africa	Botswana					Cross sectional	Blood	MHCT/Woo test	Parasitological	Cape buffalo	Syncerus caffer	Wild	416	36	8.7
100	Drager and Mehlitz	1978	1973-1977	Africa	Botswana					Cross sectional	Blood	IFAT	Serological	Cape buffalo	Syncerus caffer	Wild	605	243	40.2
101	Duguma et al.	2015	2009-2012	Africa	Ethiopia					Longitudinal	Blood	Giemsa stained blood smear	Parasitological	Cattle	Bos sp.	Domestic	7000	122	1.7
102	Dwinger et al.	1994		Africa	Gambia					Longitudinal	blood	Buffy coat smear	Parasitological	Cattle	Bos sp.	Domestic	369	34	9.2
103	Efrem et al.	2010	2006-2007	Africa	Ethiopia	Oromia	Gimbi			Cross sectional	Blood	Giemsa stained blood smear	Parasitological	Cattle	Bos sp.	Domestic	568	24	4.2
104	Ehizibolo et al.	2012		Africa	Nigeria					Cross sectional	Blood	Buffy coat smear	Parasitological	Horse	Equus caballus	Domestic	243	1	0.4
105	Enwezor et al.	2012	2008	Africa	Nigeria	Benue state				Cross sectional	blood	Giemsa stained blood smear/MHCT	Parasitological	Cattle	Bos sp.	Domestic	395	14	3.5
106	Enwezor et al.	2011	2007-2008	Africa	Nigeria	Kaduna	Kauru			Cross sectional	Blood	Buffy coat smear	Parasitological	Cattle	Bos sp.	Domestic	964	203	21.1
107	Eyob et al.	2011	2008-2009	Africa	Ethiopia	Wolayita	Soddo Zuria			Cross sectional	Blood	Thin and Thick blood smears	Parasitological	Donkey	Equus asinus	Domestic	25	2	8
107	Eyob et al.	2011	2008-2009	Africa	Ethiopia	Wolayita	Kindo Koysha			Cross sectional	Blood	Thin and Thick blood smears	Parasitological	Donkey	Equus asinus	Domestic	85	2	2.4
107	Eyob et al.	2011	2008-2009	Africa	Ethiopia	Wolayita	Humbo			Cross sectional	Blood	Thin and Thick blood smears	Parasitological	Donkey	Equus asinus	Domestic	104	2	1.9
108	Ezeani et al.	2008		Africa	Nigeria	Anambra	Awka			Cross sectional	Blood	Ag-ELISA	Serological	Cattle	Bos sp.	Domestic	132	50	37.9
108	Ezeani et al.	2008		Africa	Nigeria	Imo	Orlu			Cross sectional	Blood	Ag-ELISA	Serological	Cattle	Bos sp.	Domestic	132	58	43.9
109	Fajinmi et al.	2011	2008	Africa	Nigeria		Sokoto main abattoir			Cross sectional	Blood	Giemsa stained blood smear/MHCT	Parasitological	Cattle	Bos sp.	Domestic	500	6	1.2
110	Fakae and Chiejina	1993	1987-1988	Africa	Nigeria					Longitudinal	Blood	Buffy coat smear	Parasitological	Small ruminants		Domestic	107	39	36.4
111	Fall et al.	1999	1988-1992	Africa	Senegal					Longitudinal	Blood	Buffy coat smear	Parasitological	Cattle	Bos sp.	Domestic	431	3	0.7
112	Fávero et al.	2016		Latin America	Brazil	Santa Catarina				Case report	Blood	PCR	Molecular	Goat	Capra aegagrus hircus	Domestic	5	3	60
113	Fentahun et al.	2012	2011	Africa	Ethiopia	Oromia	Hawa Gelan			Cross sectional	Blood	Buffy coat smear	Parasitological	Cattle	Bos sp.	Domestic	388	22	5.7
114	Regassa et al.	2012	2010-2012	Africa	Ethiopia	West Gojjam				Cross sectional	Blood	MHCT/Woo test	Parasitological	Cattle	Bos sp.	Domestic	145	3	2.1
114	Regassa et al.	2012	2010-2012	Africa	Ethiopia	West Gojjam				Cross sectional	Blood	ITS PCR	Molecular	Cattle	Bos sp.	Domestic	145	49	33.8
114	Regassa et al.	2012	2010-2012	Africa	Ethiopia	Gurage				Cross sectional	Blood	MHCT/Woo test	Parasitological	Cattle	Bos sp.	Domestic	199	1	0.5
114	Regassa et al.	2012	2010-2012	Africa	Ethiopia	Gurage				Cross sectional	Blood	ITS PCR	Molecular	Cattle	Bos sp.	Domestic	199	29	14.6
114	Regassa et al.	2012	2010-2012	Africa	Ethiopia	Jimma				Cross sectional	Blood	MHCT/Woo test	Parasitological	Cattle	Bos sp.	Domestic	212	21	9.9
114	Regassa et al.	2012	2010-2012	Africa	Ethiopia	South Gonder				Cross sectional	Blood	MHCT/Woo test	Parasitological	Cattle	Bos sp.	Domestic	212	2	0.9
114	Regassa et al.	2012	2010-2012	Africa	Ethiopia	Jimma				Cross sectional	Blood	ITS PCR	Molecular	Cattle	Bos sp.	Domestic	212	42	19.8
114	Regassa et al.	2012	2010-2012	Africa	Ethiopia	South Gonder				Cross sectional	Blood	ITS PCR	Molecular	Cattle	Bos sp.	Domestic	212	67	31.6
114	Regassa et al.	2012	2010-2012	Africa	Ethiopia	Bale Lowland				Cross sectional	Blood	MHCT/Woo test	Parasitological	Cattle	Bos sp.	Domestic	373	15	4
114	Regassa et al.	2012	2010-2012	Africa	Ethiopia	Bale Lowland				Cross sectional	Blood	ITS PCR	Molecular	Cattle	Bos sp.	Domestic	373	68	18.2
114	Regassa et al.	2012	2010-2012	Africa	Ethiopia	Horro-Guduru				Cross sectional	Blood	MHCT/Woo test	Parasitological	Cattle	Bos sp.	Domestic	383	11	2.9
114	Regassa et al.	2012	2010-2012	Africa	Ethiopia	Horro-Guduru				Cross sectional	Blood	ITS PCR	Molecular	Cattle	Bos sp.	Domestic	383	63	16.4
115	Regassa et al.	2015		Africa	Ethiopia	Afar				Cross sectional	Blood	PCR	Molecular	Dromedary camel	Camelus dromedarius	Domestic	399	1	0.3
116	Galiza et al.	2011	2008	Latin America	Brazil	Paraíba	Santa Inês sheep			Outbreak investigation	Blood	PCR	Molecular	Sheep	Ovis aries	Domestic	36	24	66.7
116	Galiza et al.	2011	2008	Latin America	Brazil	Paraíba	Santa Inês sheep			Outbreak investigation	Blood	PCR	Molecular	Cattle	Bos sp.	Domestic	4	4	100
116	Galiza et al.	2011	2008	Latin America	Brazil	Paraíba	Santa Inês			Outbreak investigation	Blood	PCR	Molecular	Domestic buffalo		Domestic	4	3	75
116	Galiza et al.	2011	2008	Latin America	Brazil	Paraíba	Santa Inês sheep			Outbreak investigation	Blood	PCR	Molecular	Sheep	Ovis aries	Domestic	34	18	52.9
116	Galiza et al.	2011	2009	Latin America	Brazil	Paraíba	Santa Inês sheep			Outbreak investigation	Blood	PCR	Molecular	Sheep	Ovis aries	Domestic	62	23	37.1
116	Galiza et al.	2011	2009	Latin America	Brazil	Paraíba	Santa Inês sheep			Outbreak investigation	Blood	PCR	Molecular	Cattle	Bos sp.	Domestic	5	1	20
116	Galiza et al.	2011	2009	Latin America	Brazil	Paraíba	Santa Inês			Outbreak investigation	Blood	PCR	Molecular	Domestic buffalo		Domestic	15	5	33.3
117	Ganyo et al.	2018	2011	Africa	Ghana	Cape Coast				Cross sectional	Blood	PCR	Molecular	Cattle	Bos sp.	Domestic	110	11	10
118	Garcia et al.	2005		Latin America	Venezuela					Cross sectional	Blood	Stained blood smears	Parasitological	Sheep	Ovis aries	Domestic	5	2	40
118	Garcia et al.	2005		Latin America	Venezuela					Cross sectional	Blood	IFAT	Serological	Sheep	Ovis aries	Domestic	5	5	100
118	Garcia et al.	2005		Latin America	Venezuela					Cross sectional	Blood	PCR	Molecular	Sheep	Ovis aries	Domestic	5	5	100
118	Garcia et al.	2005		Latin America	Venezuela					Cross sectional	Blood	IFAT	Serological	Horse	Equus caballus	Domestic	6	3	50
118	Garcia et al.	2005		Latin America	Venezuela					Cross sectional	Blood	Stained blood smears	Parasitological	Cattle	Bos sp.	Domestic	15	1	6.7
118	Garcia et al.	2005		Latin America	Venezuela					Cross sectional	Blood	IFAT	Serological	Cattle	Bos sp.	Domestic	15	6	40
118	Garcia et al.	2005		Latin America	Venezuela					Cross sectional	Blood	PCR	Molecular	Cattle	Bos sp.	Domestic	15	3	20
118	Garcia et al.	2005		Latin America	Venezuela					Cross sectional	Blood	Stained blood smears	Parasitological	Domestic buffalo		Domestic	316	36	11.4
118	Garcia et al.	2005		Latin America	Venezuela					Cross sectional	Blood	IFAT	Serological	Domestic buffalo		Domestic	316	121	38.3
118	Garcia et al.	2005		Latin America	Venezuela					Cross sectional	Blood	PCR	Molecular	Domestic buffalo		Domestic	316	60	19
119	Garcia et al.	2006	2002-2004	Latin America	Venezuela					Outbreak investigation	Blood	Buffy coat smear	Parasitological	Domestic buffalo		Domestic	644	37	5.7
120	Garcia et al.	2009		Latin America	Venezuela					Case report	Blood	PCR-RFLP	Molecular	Sheep	Ovis aries	Domestic	320	11	3.4
121	Garcia et al.	2016	2006-2015	Latin America	Venezuela	Llanos				Cross sectional	Blood	PCR	Molecular	Domestic buffalo		Domestic	293	67	22.9
122	Girmay et al.	2016	2011-2012	Africa	Ethiopia	meketel				Cross sectional	Blood	Thin and Thick blood smears	Parasitological	Cattle	Bos sp.	Domestic	4870	41	0.8
123	Gonzales et al.	2007	2003	Latin America	Bolivia	Santa Cruz	Angel Sandoval			Cross sectional	Blood	Giemsa stained blood smear	Parasitological	Cattle	Bos sp.	Domestic	202	25	12.4
123	Gonzales et al.	2007	2003	Latin America	Bolivia	Santa Cruz	Angel Sandoval			Cross sectional	Blood	PCR	Molecular	Cattle	Bos sp.	Domestic	202	55	27.2
123	Gonzales et al.	2007	2003	Latin America	Bolivia	Santa Cruz	German Busch			Cross sectional	Blood	Giemsa stained blood smear	Parasitological	Cattle	Bos sp.	Domestic	209	5	2.4
123	Gonzales et al.	2007	2003	Latin America	Bolivia	Santa Cruz	German Busch			Cross sectional	Blood	PCR	Molecular	Cattle	Bos sp.	Domestic	209	37	17.7
124	González and Meléndez	2007		Latin America	Venezuela	Carabobo	Juan José Mora County			Cross sectional	Blood	Ab-ELISA	Serological	Cattle	Bos sp.	Domestic	400	158	39.5
125	Guedes Junior et al.	2008		Latin America	Brazil	Paraíba	Castanhal			Cross sectional	Blood	Ab-ELISA	Serological	Cattle	Bos sp.	Domestic	65	54	83.1
125	Guedes Junior et al.	2008		Latin America	Brazil	Paraíba	São Miguel Guamá			Cross sectional	Blood	Ab-ELISA	Serological	Cattle	Bos sp.	Domestic	181	175	96.7
126	Guerra et al.	2008		Latin America	Brazil					Case report	Blood	Blood smears	Parasitological	Cattle	Bos sp.	Domestic	1	1	100
127	Guerra et al.	2013		Latin America	Brazil	Pernambuco				Cross sectional	Blood	IFAT	Serological	Cattle	Bos sp.	Domestic	2053	286	13.9
128	Gueye et al.	1989		Africa	Senegal	Zone Sud-Soudanienne				Longitudinal	blood	Blood smears	Parasitological	Sheep	Ovis aries	Domestic	200	1	0.5
128	Gueye et al.	1989		Africa	Senegal	Zone Sud-Soudanienne				Longitudinal	blood	Blood smears	Parasitological	Goat	Capra aegagrus hircus	Domestic	199	1	0.5
129	Gueye et al.	1993		Africa	Senegal	Zone Nord-Soudanienne				Longitudinal	blood	Blood smears	Parasitological	Cattle	Bos sp.	Domestic	200	1	0.5
130	Haji et al.	2014	2013	Africa	Tanzania	Monduli	Naitolia			Cross sectional	Blood	Giemsa stained blood smear	Parasitological	Cattle	Bos sp.	Domestic	56	1	1.8
130	Haji et al.	2014	2013	Africa	Tanzania	Monduli	Makuyuni			Cross sectional	Blood	Giemsa stained blood smear	Parasitological	Cattle	Bos sp.	Domestic	58	3	5.2
130	Haji et al.	2014	2013	Africa	Tanzania	Monduli	Lake Manyara			Cross sectional	Blood	Giemsa stained blood smear	Parasitological	Cattle	Bos sp.	Domestic	60	3	5
130	Haji et al.	2014	2014	Africa	Tanzania	Monduli	Mswakini			Cross sectional	Blood	Giemsa stained blood smear	Parasitological	Cattle	Bos sp.	Domestic	59	0	0
130	Haji et al.	2014	2014	Africa	Tanzania	Monduli	Nanja			Cross sectional	Blood	Giemsa stained blood smear	Parasitological	Cattle	Bos sp.	Domestic	62	1	1.6
131	Haji et al.	2015	2013	Africa	Tanzania	Monduli	Naitolia			Cross sectional	Blood	PCR-LAMP	Molecular	Cattle	Bos sp.	Domestic	56	25	44.6
131	Haji et al.	2015	2013	Africa	Tanzania	Monduli	Makuyuni			Cross sectional	Blood	PCR-LAMP	Molecular	Cattle	Bos sp.	Domestic	58	29	50
131	Haji et al.	2015	2013	Africa	Tanzania	Monduli	Mswakini			Cross sectional	Blood	PCR-LAMP	Molecular	Cattle	Bos sp.	Domestic	59	4	6.8
131	Haji et al.	2015	2013	Africa	Tanzania	Monduli	Nanja			Cross sectional	Blood	PCR-LAMP	Molecular	Cattle	Bos sp.	Domestic	62	12	19.4
131	Haji et al.	2015	2013	Africa	Tanzania	Monduli	Lake Manyara			Cross sectional	Blood	PCR-LAMP	Molecular	Cattle	Bos sp.	Domestic	60	10	16.7
132	Hall et al.	1983	1979-1981	Africa	Sudan	Southern Darfur				Cross sectional	Blood	Buffy coat smear	Parasitological	Cattle	Bos sp.	Domestic	1069	61	5.7
133	Hamill et al.	2013	2004	Africa	Tanzania	Babati				Cross sectional	Blood	PCR	Molecular	Pig	Sus scrofa domesticus	Domestic	19	1	5.3
133	Hamill et al.	2013	2004	Africa	Tanzania	Dodoma				Cross sectional	Blood	PCR	Molecular	Pig	Sus scrofa domesticus	Domestic	42	1	2.4
133	Hamill et al.	2013	2004	Africa	Tanzania	Mbulu				Cross sectional	Blood	PCR	Molecular	Pig	Sus scrofa domesticus	Domestic	70	4	5.7
134	Idehen et al	2018		Africa	Nigeria		bassa			Cross sectional	Blood	Buffy coat smear	Parasitological	Cattle	Bos sp.	Domestic	361	13	3.6
134	Idehen et al	2018		Africa	Nigeria		Bassa			Cross sectional	Blood	Buffy coat smear	Parasitological	Sheep	Ovis aries	Domestic	101	6	5.9
135	Jaimes-Dueñez et al.	2018	2014-2016	Latin America	Colombia					Longitudinal	Blood	PCR	Molecular	Cattle	Bos sp.	Domestic	1432	4	0.3
136	Jaimes-Dueñez et al.	2019		Latin America	Colombia					Cross sectional	Blood	PCR	Molecular	Cattle	Bos sp.	Domestic	710	0	0
137	Joshua	1989		Africa	Nigeria					Cross sectional	Blood	Giemsa stained blood smear	Parasitological	Sheep	Ovis aries	Domestic	286	6	2.1
137	Joshua	1989		Africa	Nigeria					Cross sectional	Blood	Giemsa stained blood smear	Parasitological	Goat	Capra aegagrus hircus	Domestic	221	5	2.3
137	Joshua	1989		Africa	Nigeria					Cross sectional	Blood	Giemsa stained blood smear	Parasitological	Dog	Canis lupus familiaris	Domestic	192	0	0
138	Kalu et al.	2001		Africa	Nigeria					Cross sectional	Blood	Giemsa stained blood smear	Parasitological	Cattle	Bos sp.	Domestic	268	9	3.4
138	Kalu et al.	2001		Africa	Nigeria					Cross sectional	Blood	Giemsa stained blood smear	Parasitological	Cattle	Bos sp.	Domestic	373	29	7.8
139	Kalu	1995		Africa	Nigeria		lower Benue River area			Cross sectional	Blood	Giemsa stained blood smear/MHCT	Parasitological	Cattle	Bos sp.	Domestic	458	33	7.2
140	Kalu	1996		Africa	Nigeria	Jos Plateau	Barkin-Ladi			Cross sectional	Blood	Giemsa stained blood smear/MHCT	Parasitological	Sheep	Ovis aries	Domestic	304	59	19.4
140	Kalu	1996		Africa	Nigeria	Jos Plateau	Bassa			Cross sectional	Blood	Giemsa stained blood smear/MHCT	Parasitological	Goat	Capra aegagrus hircus	Domestic	239	15	6.3
141	Karimuribo et al.	2011	2006-2007	Africa	Tanzania					Cross sectional	Blood	PCR	Molecular	Cattle	Bos sp.	Domestic	171	8	4.7
142	Kassaye	2015	2013	Africa	Ethiopia	Western Oromia	Sayonole			Cross sectional	Blood	Buffy coat smear	Parasitological	Cattle	Bos sp.	Domestic	599	11	1.8
142	Kassaye	2015	2013	Africa	Ethiopia	Western Oromia	Sayonole			Cross sectional	Blood	Buffy coat smear	Parasitological	Cattle	Bos sp.	Domestic	599	11	1.8
143	Kayang et al.	1997		Africa	Ghana					Cross sectional	Blood	Ag-Latex agglutination test	Serological	Goat	Capra aegagrus hircus	Domestic	79	13	16.5
143	Kayang et al.	1997		Africa	Ghana					Cross sectional	Blood	Ag-Latex agglutination test	Serological	Sheep	Ovis aries	Domestic	131	14	10.7
143	Kayang et al.	1997		Africa	Ghana					Cross sectional	Blood	Ag-Latex agglutination test	Serological	Cattle	Bos sp.	Domestic	422	85	20.1
144	Kebede et al.	2009		Africa	Ethiopia	Awi	Guangua			Cross sectional	Blood	Buffy coat smear	Parasitological	Goat	Capra aegagrus hircus	Domestic	600	9	1.5
144	Kebede et al.	2009		Africa	Ethiopia	Awi	Guangua			Cross sectional	Blood	Buffy coat smear	Parasitological	Sheep	Ovis aries	Domestic	1810	49	2.7
145	Kidanemariam et al.	2002	1999	Africa	Ethiopia	Wolayita	Kindo Koisha			Cross sectional	Blood	Buffy coat smear	Parasitological	Cattle	Bos sp.	Domestic	1008	108	10.7
146	Kihurani et al.	1994	1990	Africa	Kenya	Thika	Del Monte Farm			Outbreak investigation	Blood	Ag-ELISA	Serological	Horse	Equus caballus	Domestic	6	3	50
147	Kimaro et al.	2018	2015	Africa	Tanzania	Monduli	Meserani			Cross sectional	Blood	ITS PCR	Molecular	Cattle	Bos sp.	Domestic	96	7	7.3
147	Kimaro et al.	2018	2015	Africa	Tanzania	Monduli	Lepurko			Cross sectional	Blood	ITS PCR	Molecular	Cattle	Bos sp.	Domestic	96	2	2.1
147	Kimaro et al.	2018	2015	Africa	Tanzania	Monduli	Esilalei			Cross sectional	Blood	ITS PCR	Molecular	Cattle	Bos sp.	Domestic	96	4	4.2
147	Kimaro et al.	2018	2015	Africa	Tanzania	Monduli	Mbaash			Cross sectional	Blood	ITS PCR	Molecular	Cattle	Bos sp.	Domestic	96	8	8.3
147	Kimaro et al.	2018	2015	Africa	Tanzania	Monduli	Eluai			Cross sectional	Blood	ITS PCR	Molecular	Cattle	Bos sp.	Domestic	96	2	2.1
147	Kimaro et al.	2018	2015	Africa	Tanzania	Monduli	Oltukai			Cross sectional	Blood	ITS PCR	Molecular	Cattle	Bos sp.	Domestic	96	1	1
147	Kimaro et al.	2018	2015	Africa	Tanzania	Monduli	Lossimingori			Cross sectional	Blood	ITS PCR	Molecular	Cattle	Bos sp.	Domestic	96	2	2.1
147	Kimaro et al.	2018	2015	Africa	Tanzania	Monduli	Donyonaado			Cross sectional	Blood	ITS PCR	Molecular	Cattle	Bos sp.	Domestic	96	8	8.3
147	Kimaro et al.	2018	2015	Africa	Tanzania	Monduli	Engaruka			Cross sectional	Blood	ITS PCR	Molecular	Cattle	Bos sp.	Domestic	96	5	5.2
148	Kouadio et al.	2014	2012	Africa	Côte d’Ivoire		Corridor ouangolo			Cross sectional	Blood	PCR	Molecular	Cattle	Bos sp.	Domestic	45	1	2.2
148	Kouadio et al.	2014	2012	Africa	Côte d’Ivoire		Tiekpe			Cross sectional	Blood	PCR	Molecular	Cattle	Bos sp.	Domestic	59	6	10.2
148	Kouadio et al.	2014	2012	Africa	Côte d’Ivoire		Sucaf ci ferke 1			Cross sectional	Blood	PCR	Molecular	Cattle	Bos sp.	Domestic	60	3	5
148	Kouadio et al.	2014	2012	Africa	Côte d’Ivoire		Doulovogo			Cross sectional	Blood	PCR	Molecular	Cattle	Bos sp.	Domestic	60	5	8.3
148	Kouadio et al.	2014	2012	Africa	Côte d’Ivoire		Sangori-Dabla			Cross sectional	Blood	PCR	Molecular	Cattle	Bos sp.	Domestic	67	23	34.3
148	Kouadio et al.	2014	2012	Africa	Côte d’Ivoire		Souroutogo			Cross sectional	Blood	PCR	Molecular	Cattle	Bos sp.	Domestic	72	2	2.8
149	Laohasinnarong et al.	2011	2008	Africa	Tanzania	Mara	Robanda			Cross sectional	Blood	PCR	Molecular	Cattle	Bos sp.	Domestic	148	3	2
150	Laohasinnarong et al.	2015	2008-2010	Africa	Zambia	Chama				Cross sectional	Blood	PCR	Molecular	Goat	Capra aegagrus hircus	Domestic	36	2	5.6
150	Laohasinnarong et al.	2015	2008-2010	Africa	Zambia	Petauke				Cross sectional	Blood	PCR	Molecular	Cattle	Bos sp.	Domestic	46	0	0
150	Laohasinnarong et al.	2015	2008-2010	Africa	Zambia	Isoka				Cross sectional	Blood	PCR	Molecular	Cattle	Bos sp.	Domestic	92	4	4.3
150	Laohasinnarong et al.	2015	2008-2010	Africa	Zambia	Chama				Cross sectional	Blood	PCR	Molecular	Cattle	Bos sp.	Domestic	105	1	1
151	Lefrançois et al.	1998	1996-1997	Africa	Burkina Faso	Sideradougou				Cross sectional	Blood	PCR	Molecular	Cattle	Bos sp.	Domestic	137	55	40.1
152	Lelisa et al.	2014	2009-2010	Africa	Ethiopia	Western Wollega	Hwa-gelan			Cross sectional	Blood	Giemsa stained blood smear	Parasitological	Cattle	Bos sp.	Domestic	389	9	2.3
153	Lema et al.	2018		Africa	Nigeria		Katsina central abattoir			Cross sectional	Blood	Giemsa stained blood smear	Parasitological	Cattle	Bos sp.	Domestic	200	2	1
154	Lopes et al.	2018		Latin America	Brazil	Paraíba	Piauí			Case report	blood	Thin and Thick blood smears	Parasitological	Cattle	Bos sp.	Domestic	78	1	1.3
155	Luckins and Mehlitz	1978		Africa	Liberia					Cross sectional	Blood	Giemsa stained blood smear	Parasitological	Cattle	Bos sp.	Domestic	140	27	19.3
155	Luckins and Mehlitz	1978		Africa	Liberia					Cross sectional	Blood	IFAT	Serological	Cattle	Bos sp.	Domestic	140	78	55.7
155	Luckins and Mehlitz	1978		Africa	Liberia					Cross sectional	Blood	Ab-ELISA	Serological	Cattle	Bos sp.	Domestic	140	72	51.4
156	Madruga et al.	2006		Latin America	Brazil	Mato Grosso do Sul	Porto Murtinho			Cross sectional	Blood	Ab-ELISA	Serological	Cattle	Bos sp.	Domestic	150	86	57.3
156	Madruga et al.	2006		Latin America	Brazil	Mato Grosso do Sul	Miranda			Cross sectional	Blood	Ab-ELISA	Serological	Cattle	Bos sp.	Domestic	214	127	59.3
156	Madruga et al.	2006		Latin America	Brazil	Mato Grosso do Sul	Rio Negro			Cross sectional	Blood	Ab-ELISA	Serological	Cattle	Bos sp.	Domestic	501	141	28.1
156	Madruga et al.	2006		Latin America	Brazil	Mato Grosso do Sul	Aquidauana			Cross sectional	Blood	Ab-ELISA	Serological	Cattle	Bos sp.	Domestic	516	359	69.6
156	Madruga et al.	2006		Latin America	Brazil	Mato Grosso do Sul	Corumbá			Cross sectional	Blood	Ab-ELISA	Serological	Cattle	Bos sp.	Domestic	548	394	71.9
156	Madruga et al.	2006		Latin America	Brazil	Mato Grosso do Sul	Rio Verde			Cross sectional	Blood	Ab-ELISA	Serological	Cattle	Bos sp.	Domestic	579	298	51.5
157	Maganga et al.	2017		Africa	Gabon		Ossiele			Cross sectional	Blood	ITS PCR	Molecular	Cattle	Bos sp.	Domestic	14	1	7.1
157	Maganga et al.	2017		Africa	Gabon		Ranch Miyama			Cross sectional	Blood	ITS PCR	Molecular	Cattle	Bos sp.	Domestic	100	4	4
157	Maganga et al.	2017		Africa	Gabon		Gala			Cross sectional	Blood	ITS PCR	Molecular	Cattle	Bos sp.	Domestic	110	11	10
158	Magona et al.	1999	1997	Africa	Uganda	Buvuma Islands	Kitamiro			Cross sectional	Blood	Giemsa stained blood smear	Parasitological	Dog	Canis lupus familiaris	Domestic	1	0	0
158	Magona et al.	1999	1997	Africa	Uganda	Buvuma Islands	Buwanzi			Cross sectional	Blood	Giemsa stained blood smear	Parasitological	Goat	Capra aegagrus hircus	Domestic	4	0	0
158	Magona et al.	1999	1997	Africa	Uganda	Buvuma Islands	Kirongo			Cross sectional	Blood	Giemsa stained blood smear	Parasitological	Cattle	Bos sp.	Domestic	4	0	0
158	Magona et al.	1999	1997	Africa	Uganda	Buvuma Islands	Kirongo			Cross sectional	Blood	Giemsa stained blood smear	Parasitological	Pig	Sus scrofa domesticus	Domestic	4	0	0
158	Magona et al.	1999	1997	Africa	Uganda	Buvuma Islands	Buwanzi			Cross sectional	Blood	Giemsa stained blood smear	Parasitological	Cattle	Bos sp.	Domestic	6	2	33.3
158	Magona et al.	1999	1997	Africa	Uganda	Buvuma Islands	Kirongo			Cross sectional	Blood	Giemsa stained blood smear	Parasitological	Dog	Canis lupus familiaris	Domestic	8	0	0
158	Magona et al.	1999	1997	Africa	Uganda	Buvuma Islands	Buwanzi			Cross sectional	Blood	Giemsa stained blood smear	Parasitological	Dog	Canis lupus familiaris	Domestic	9	0	0
158	Magona et al.	1999	1997	Africa	Uganda	Buvuma Islands	Kitamiro			Cross sectional	Blood	Giemsa stained blood smear	Parasitological	Pig	Sus scrofa domesticus	Domestic	12	0	0
158	Magona et al.	1999	1997	Africa	Uganda	Buvuma Islands	Lingira			Cross sectional	Blood	Giemsa stained blood smear	Parasitological	Dog	Canis lupus familiaris	Domestic	12	0	0
158	Magona et al.	1999	1997	Africa	Uganda	Buvuma Islands	Lingira			Cross sectional	Blood	Giemsa stained blood smear	Parasitological	Goat	Capra aegagrus hircus	Domestic	12	0	0
158	Magona et al.	1999	1997	Africa	Uganda	Buvuma Islands	Kirongo			Cross sectional	Blood	Giemsa stained blood smear	Parasitological	Goat	Capra aegagrus hircus	Domestic	14	2	14.3
158	Magona et al.	1999	1997	Africa	Uganda	Buvuma Islands	Kitamiro			Cross sectional	Blood	Giemsa stained blood smear	Parasitological	Goat	Capra aegagrus hircus	Domestic	27	0	0
158	Magona et al.	1999	1997	Africa	Uganda	Buvuma Islands	Kitamiro			Cross sectional	Blood	Giemsa stained blood smear	Parasitological	Cattle	Bos sp.	Domestic	49	1	2
158	Magona et al.	1999	1997	Africa	Uganda	Buvuma Islands	Lingira			Cross sectional	Blood	Giemsa stained blood smear	Parasitological	Goat	Capra aegagrus hircus	Domestic	75	0	0
159	Magona et al.	2000		Africa	Uganda	Tororo				Cross sectional	Blood	Giemsa stained blood smear	Parasitological	Cattle	Bos sp.	Domestic	800	41	5.1
160	Magona et al.	2002	2002	Africa	Uganda	Mifumi				Longitudinal	Blood	Giemsa stained thick and thin blood smear/MHCT	Parasitological	Cattle	Bos sp.	Domestic	100	8	8
160	Magona et al.	2002	2002	Africa	Uganda	Senda				Longitudinal	Blood	Giemsa stained thick and thin blood smear/MHCT	Parasitological	Cattle	Bos sp.	Domestic	101	6	5.9
160	Magona et al.	2002	2002	Africa	Uganda	Kainja				Longitudinal	Blood	Giemsa stained thick and thin blood smear/MHCT	Parasitological	Cattle	Bos sp.	Domestic	100	18	18
160	Magona et al.	2002	2002	Africa	Uganda	Nyagoke				Longitudinal	Blood	Giemsa stained thick and thin blood smear/MHCT	Parasitological	Cattle	Bos sp.	Domestic	100	8	8
161	Magona et al.	2003		Africa	Uganda					Cross sectional	Blood	Giemsa stained thick and thin blood smear/MHCT	Parasitological	Cattle	Bos sp.	Domestic	295	13	4.4
161	Magona et al.	2003		Africa	Uganda					Cross sectional	Blood	Molecular	Molecular	Cattle	Bos sp.	Domestic	295	12	4.1
162	Magona et al.	2004		Africa	Uganda	Soroti				Cross sectional	Blood	Buffy coat smear	Parasitological	Cattle	Bos sp.	Domestic	260	16	6.2
162	Magona et al.	2004		Africa	Uganda	Soroti				Cross sectional	Blood	Buffy coat smear	Parasitological	Cattle	Bos sp.	Domestic	1215	66	5.4
163	Magona et al.	2005		Africa	Uganda		Silali			Cross sectional	Blood	Buffy coat smear	Parasitological	Cattle	Bos sp.	Domestic	99	4	4
163	Magona et al.	2005		Africa	Uganda		Busiime			Cross sectional	Blood	Buffy coat smear	Parasitological	Cattle	Bos sp.	Domestic	100	7	7
163	Magona et al.	2005		Africa	Uganda		Agugumit			Cross sectional	Blood	Buffy coat smear	Parasitological	Cattle	Bos sp.	Domestic	102	4	3.9
163	Magona et al.	2005		Africa	Uganda		Bumasokho			Cross sectional	Blood	Buffy coat smear	Parasitological	Cattle	Bos sp.	Domestic	103	5	4.9
163	Magona et al.	2005		Africa	Uganda		Butselits			Cross sectional	Blood	Buffy coat smear	Parasitological	Cattle	Bos sp.	Domestic	107	3	2.8
163	Magona et al.	2005		Africa	Uganda		Magodes			Cross sectional	Blood	Buffy coat smear	Parasitological	Cattle	Bos sp.	Domestic	107	6	5.6
163	Magona et al.	2005		Africa	Uganda		Namungodi			Cross sectional	Blood	Buffy coat smear	Parasitological	Cattle	Bos sp.	Domestic	108	3	2.8
163	Magona et al.	2005		Africa	Uganda		Kabosa			Cross sectional	Blood	Buffy coat smear	Parasitological	Cattle	Bos sp.	Domestic	113	10	8.8
163	Magona et al.	2005		Africa	Uganda		Budongo			Cross sectional	Blood	Buffy coat smear	Parasitological	Cattle	Bos sp.	Domestic	140	3	2.1
163	Magona et al.	2005		Africa	Uganda		Budimo			Cross sectional	Blood	Buffy coat smear	Parasitological	Cattle	Bos sp.	Domestic	163	9	5.5
163	Magona et al.	2005		Africa	Uganda		Maduwa			Cross sectional	Blood	Buffy coat smear	Parasitological	Cattle	Bos sp.	Domestic	219	18	8.2
163	Magona et al.	2005		Africa	Uganda		Abur			Cross sectional	Blood	Buffy coat smear	Parasitological	Cattle	Bos sp.	Domestic	252	7	2.8
163	Magona et al.	2005		Africa	Uganda		Abwanget			Cross sectional	Blood	Buffy coat smear	Parasitological	Cattle	Bos sp.	Domestic	279	5	1.8
163	Magona et al.	2005		Africa	Uganda		Koitangiro			Cross sectional	Blood	Buffy coat smear	Parasitological	Cattle	Bos sp.	Domestic	100	0	0
164	Magona et al.	2008	2005	Africa	Uganda					Cross sectional	Blood	Buffy coat smear	Parasitological	Cattle	Bos sp.	Domestic	401	40	10
165	Magona et al.	2011	2009	Africa	Uganda	Bugiri	Buwunga			Cross sectional	Blood	Buffy coat smear	Parasitological	Cattle	Bos sp.	Domestic	37	2	5.4
165	Magona et al.	2011	2009	Africa	Uganda	Bugiri	Nabukalu			Cross sectional	Blood	Buffy coat smear	Parasitological	Cattle	Bos sp.	Domestic	100	4	4
165	Magona et al.	2011	2009	Africa	Uganda	Bugiri	Nankoma			Cross sectional	Blood	Buffy coat smear	Parasitological	Cattle	Bos sp.	Domestic	100	18	18
165	Magona et al.	2011	2009	Africa	Uganda	Bugiri	Nabukalu			Cross sectional	Blood	Buffy coat smear	Parasitological	Cattle	Bos sp.	Domestic	100	1	1
165	Magona et al.	2011	2009	Africa	Uganda	Bugiri	Kapyanga			Cross sectional	Blood	Buffy coat smear	Parasitological	Cattle	Bos sp.	Domestic	100	4	4
165	Magona et al.	2011	2009	Africa	Uganda	Bugiri	Muterere			Cross sectional	Blood	Buffy coat smear	Parasitological	Cattle	Bos sp.	Domestic	100	2	2
165	Magona et al.	2011	2009	Africa	Uganda	Soroti	Bugondo			Cross sectional	Blood	Buffy coat smear	Parasitological	Cattle	Bos sp.	Domestic	100	4	4
165	Magona et al.	2011	2009	Africa	Uganda	Soroti	Olio			Cross sectional	Blood	Buffy coat smear	Parasitological	Cattle	Bos sp.	Domestic	100	3	3
165	Magona et al.	2011	2009	Africa	Uganda	Soroti	Kateta			Cross sectional	Blood	Buffy coat smear	Parasitological	Cattle	Bos sp.	Domestic	100	1	1
165	Magona et al.	2011	2009	Africa	Uganda	Soroti	Atiira			Cross sectional	Blood	Buffy coat smear	Parasitological	Cattle	Bos sp.	Domestic	100	5	5
165	Magona et al.	2011	2009	Africa	Uganda	Soroti	Kamuda			Cross sectional	Blood	Buffy coat smear	Parasitological	Cattle	Bos sp.	Domestic	100	3	3
165	Magona et al.	2011	2009	Africa	Uganda	Soroti	Katine			Cross sectional	Blood	Buffy coat smear	Parasitological	Cattle	Bos sp.	Domestic	100	6	6
165	Magona et al.	2011	2009	Africa	Uganda	Soroti	Tubur			Cross sectional	Blood	Buffy coat smear	Parasitological	Cattle	Bos sp.	Domestic	100	6	6
165	Magona et al.	2011	2009	Africa	Uganda	Soroti	Arapai			Cross sectional	Blood	Buffy coat smear	Parasitological	Cattle	Bos sp.	Domestic	100	0	0
165	Magona et al.	2011	2009	Africa	Uganda	Soroti	Soroti			Cross sectional	Blood	Buffy coat smear	Parasitological	Cattle	Bos sp.	Domestic	100	4	4
165	Magona et al.	2011	2009	Africa	Uganda	Soroti	Gweri			Cross sectional	Blood	Buffy coat smear	Parasitological	Cattle	Bos sp.	Domestic	100	3	3
165	Magona et al.	2011	2009	Africa	Uganda	Bugiri	Buyinja			Cross sectional	Blood	Buffy coat smear	Parasitological	Cattle	Bos sp.	Domestic	125	6	4.8
165	Magona et al.	2011	2009	Africa	Uganda	Bugiri	Buluguyi			Cross sectional	Blood	Buffy coat smear	Parasitological	Cattle	Bos sp.	Domestic	200	12	6
165	Magona et al.	2011	2009	Africa	Uganda	Soroti	Kyere			Cross sectional	Blood	Buffy coat smear	Parasitological	Cattle	Bos sp.	Domestic	200	7	3.5
165	Magona et al.	2011	2009	Africa	Uganda	Soroti	Pingire			Cross sectional	Blood	Buffy coat smear	Parasitological	Cattle	Bos sp.	Domestic	300	11	3.7
166	Majekodunmi et al.	2013	2008	Africa	Nigeria	Jos Plateau				Longitudinal	Blood	PCR	Molecular	Cattle	Bos sp.	Domestic	7143	1907	26.7
167	Makumyaviri and Ngarambe	1997		Africa	Democratic Republic of the Congo		Northern Kivu			Cross sectional	Blood	ELISA	Serological	Cattle	Bos sp.	Domestic	180	39	21.7
168	Makumyaviri et al.	1989		Africa	Democratic Republic of the Congo		Kimpese	14°20'E	5°20'S	Cross sectional	blood	MHCT/Woo test	Parasitological	Dog	Canis lupus familiaris	Domestic	6	0	0
168	Makumyaviri et al.	1989		Africa	Democratic Republic of the Congo		Boma	13°0'E	5°40'S	Cross sectional	blood	MHCT/Woo test	Parasitological	Dog	Canis lupus familiaris	Domestic	29	0	0
168	Makumyaviri et al.	1989		Africa	Democratic Republic of the Congo		Kimpese	14°20'E	5°20'S	Cross sectional	blood	MHCT/Woo test	Parasitological	Sheep	Ovis aries	Domestic	57	0	0
168	Makumyaviri et al.	1989		Africa	Democratic Republic of the Congo		Boma	13°0'E	5°40'S	Cross sectional	blood	MHCT/Woo test	Parasitological	Sheep	Ovis aries	Domestic	58	1	1.7
168	Makumyaviri et al.	1989		Africa	Democratic Republic of the Congo		Kimpese	14°20'E	5°20'S	Cross sectional	blood	MHCT/Woo test	Parasitological	Goat	Capra aegagrus hircus	Domestic	58	0	0
168	Makumyaviri et al.	1989		Africa	Democratic Republic of the Congo		Boma	13°0'E	5°40'S	Cross sectional	blood	MHCT/Woo test	Parasitological	Goat	Capra aegagrus hircus	Domestic	91	1	1.1
168	Makumyaviri et al.	1989		Africa	Democratic Republic of the Congo		Kimpese	14°20'E	5°20'S	Cross sectional	blood	MHCT/Woo test	Parasitological	Pig	Sus scrofa domesticus	Domestic	91	0	0
168	Makumyaviri et al.	1989		Africa	Democratic Republic of the Congo		Boma	13°0'E	5°40'S	Cross sectional	blood	MHCT/Woo test	Parasitological	Pig	Sus scrofa domesticus	Domestic	115	0	0
169	Mamabolo et al.	2009		Africa	South Africa	KwaZulu-Natal	Ekuphindisweni			Cross sectional	Blood	PCR	Molecular	Cattle	Bos sp.	Domestic	38	1	2.6
169	Mamabolo et al.	2009		Africa	South Africa	KwaZulu-Natal	Nhlwati			Cross sectional	Blood	PCR	Molecular	Cattle	Bos sp.	Domestic	45	5	11.1
169	Mamabolo et al.	2009		Africa	South Africa	KwaZulu-Natal	Mahlambinyathi			Cross sectional	Blood	PCR	Molecular	Cattle	Bos sp.	Domestic	60	24	40
170	Mamoudou et al.	2016	2014	Africa	Cameroon	Sudano-sahelian	Mayo-Rey	14°01'00''E	8°47'00''N	Cross sectional	Blood	Buffy coat smear	Parasitological	Cattle	Bos sp.	Domestic	866	57	6.6
171	Manuel et al.	2002		Latin America	Peru	Chachapoya				Cross sectional	Blood	Blood smears	Parasitological	Cattle	Bos sp.	Domestic	270	27	10
172	Masiga and Nyang'ao	2001		Africa	Kenya					Cross sectional	Blood	PCR	Molecular	Dromedary camel	Camelus dromedarius	Domestic	80	0	0
173	Mattioli et al.	2001	1998	Africa	Gambia	Niamina East area		14°58'W	13° 51'N	Longitudinal	Blood	Buffy coat smear	Parasitological	Cattle	Bos sp.	Domestic	199	6	3
173	Mattioli et al.	2001	1998	Africa	Gambia	Niamina East area				Longitudinal	Blood	Ab-ELISA	Serological	Cattle	Bos sp.	Domestic	199	91	45.7
174	Mbahin et al.	2013	2011	Africa	Kenya	Kwale	Pengo			Cross sectional	Blood	Buffy coat smear	Parasitological	Cattle	Bos sp.	Domestic	35	8	22.9
174	Mbahin et al.	2013	2011	Africa	Kenya	Kwale	Kizibe			Cross sectional	Blood	Buffy coat smear	Parasitological	Cattle	Bos sp.	Domestic	48	7	14.6
174	Mbahin et al.	2013	2011	Africa	Kenya	Kwale	Zunguluka			Cross sectional	Blood	Buffy coat smear	Parasitological	Cattle	Bos sp.	Domestic	51	13	25.5
174	Mbahin et al.	2013	2011	Africa	Kenya	Kwale	Mkongani			Cross sectional	Blood	Buffy coat smear	Parasitological	Cattle	Bos sp.	Domestic	54	1	1.9
174	Mbahin et al.	2013	2011	Africa	Kenya	Kwale	Mawiya			Cross sectional	Blood	Buffy coat smear	Parasitological	Cattle	Bos sp.	Domestic	56	13	23.2
174	Mbahin et al.	2013	2011	Africa	Kenya	Kwale	Katangini			Cross sectional	Blood	Buffy coat smear	Parasitological	Cattle	Bos sp.	Domestic	59	2	3.4
174	Mbahin et al.	2013	2011	Africa	Kenya	Kwale	Kidongo			Cross sectional	Blood	Buffy coat smear	Parasitological	Cattle	Bos sp.	Domestic	61	7	11.5
174	Mbahin et al.	2013	2011	Africa	Kenya	Kwale	Mkanda			Cross sectional	Blood	Buffy coat smear	Parasitological	Cattle	Bos sp.	Domestic	64	6	9.4
174	Mbahin et al.	2013	2011	Africa	Kenya	Kwale	Msulwa			Cross sectional	Blood	Buffy coat smear	Parasitological	Cattle	Bos sp.	Domestic	66	16	24.2
174	Mbahin et al.	2013	2011	Africa	Kenya	Kwale	Mangawani			Cross sectional	Blood	Buffy coat smear	Parasitological	Cattle	Bos sp.	Domestic	90	14	15.6
175	Mbewe et al.	2015	2013	Africa	Zambia	Itezhi-tezhi	Banachoongo			Cross sectional	Blood	PCR-RFLP	Molecular	Cattle	Bos sp.	Domestic	115	1	0.9
175	Mbewe et al.	2015	2013	Africa	Zambia	Itezhi-tezhi	Mutenda			Cross sectional	Blood	PCR-RFLP	Molecular	Cattle	Bos sp.	Domestic	152	1	0.7
176	Mehlitz	1979		Africa	Liberia	Suakoko				Cross sectional	Blood	IFAT	Serological	Cattle	Bos sp.	Domestic	42	11	26.2
176	Mehlitz	1979		Africa	Liberia	Suakoko				Cross sectional	Blood	IFAT	Serological	Cattle	Bos sp.	Domestic	42	10	23.8
176	Mehlitz	1979		Africa	Liberia	Monrovia				Cross sectional	Blood	IFAT	Serological	Cattle	Bos sp.	Domestic	44	36	81.8
176	Mehlitz	1979		Africa	Liberia	Monrovia				Cross sectional	Blood	IFAT	Serological	Cattle	Bos sp.	Domestic	44	38	86.4
176	Mehlitz	1979		Africa	Liberia	Nimba and Lofa				Cross sectional	Blood	IFAT	Serological	Cattle	Bos sp.	Domestic	54	31	57.4
176	Mehlitz	1979		Africa	Liberia	Nimba and Lofa				Cross sectional	Blood	IFAT	Serological	Cattle	Bos sp.	Domestic	54	24	44.4
177	Mekata et al.	2009	2008	Latin America	Peru	Lima				Cross sectional	Blood	PCR	Molecular	Cattle	Bos sp.	Domestic	104	4	3.8
177	Mekata et al.	2009	2008	Latin America	Bolivia	Santa Cruz				Cross sectional	Blood	PCR	Molecular	Cattle	Bos sp.	Domestic	510	5	1
178	Mekibib et al.	2010	2008-2009	Africa	Ethiopia	Tigray	kwiha			Cross sectional	Blood	Giemsa stained blood smear	Parasitological	Donkey	Equus asinus	Domestic	194	1	0.5
178	Mekibib et al.	2010	2008-2009	Africa	Ethiopia	Tigray	Adigudem			Cross sectional	Blood	Giemsa stained blood smear	Parasitological	Donkey	Equus asinus	Domestic	206	2	1
179	Mekonnen et al.	2014	2010-2011	Africa	Ethiopia	Ghibe valley				Cross sectional	Blood	Buffy coat smear	Parasitological	Goat	Capra aegagrus hircus	Domestic	435	11	2.5
180	Mekuria and Gadissa	2011	2009	Africa	Ethiopia	Northwest Ethiopia	Guangawa			Cross sectional	Blood	Giemsa stained blood smear	Parasitological	Cattle	Bos sp.	Domestic	98	5	5.1
180	Mekuria and Gadissa	2011	2009	Africa	Ethiopia	Northwest Ethiopia	Pawi			Cross sectional	Blood	Giemsa stained blood smear	Parasitological	Cattle	Bos sp.	Domestic	135	3	2.2
180	Mekuria and Gadissa	2011	2009	Africa	Ethiopia	Northwest Ethiopia	Jawi			Cross sectional	Blood	Giemsa stained blood smear	Parasitological	Cattle	Bos sp.	Domestic	307	2	0.7
181	Mekuria et al.	2010	2008-2009	Africa	Ethiopia	Wolayta				Cross sectional	Blood	Giemsa stained blood smear	Parasitological	Horse	Equus caballus	Domestic	20	0	0
181	Mekuria et al.	2010	2008-2009	Africa	Ethiopia	Wolayta				Cross sectional	Blood	Giemsa stained blood smear	Parasitological	Mule	Equus asinus × Equus caballus	Domestic	60	0	0
181	Mekuria et al.	2010	2008-2009	Africa	Ethiopia	Wolayta				Cross sectional	Blood	Giemsa stained blood smear	Parasitological	Donkey	Equus asinus	Domestic	214	6	2.8
182	Melese et al.	2017	2015	Africa	Ethiopia	Edja	Degez			Cross sectional	Blood	Giemsa stained blood smear	Parasitological	Cattle	Bos sp.	Domestic	125	1	0.8
182	Melese et al.	2017	2015	Africa	Ethiopia	Edja	Bate			Cross sectional	Blood	Giemsa stained blood smear	Parasitological	Cattle	Bos sp.	Domestic	150	5	3.3
183	Mihok et al. a	1992	1991	Africa	Kenya	Ngulia				Longitudinal	Blood	PCR	Molecular	Black rhinoceros	Diceros bicornis	Wild	1	1	100
184	Mihret and Mamo	2007	2005-2006	Africa	Ethiopia	East Gojjam	Dejen			Cross sectional	Blood	Blood smears	Parasitological	Cattle	Bos sp.	Domestic	1120	39	3.5
184	Mihret and Mamo	2007	2005-2006	Africa	Ethiopia	East Gojjam	Machakel			Cross sectional	Blood	Blood smears	Parasitological	Cattle	Bos sp.	Domestic	1120	113	10.1
184	Mihret and Mamo	2007	2005-2006	Africa	Ethiopia	East Gojjam	Baso-Liben			Cross sectional	Blood	Blood smears	Parasitological	Cattle	Bos sp.	Domestic	1120	97	8.7
185	Moll et al.	1984	1978-1979	Africa	Kenya	Narok	trans mara			Longitudinal	Blood	Thin blood smear	Parasitological	Cattle	Bos sp.	Domestic	116	5	4.3
186	Mossaad et al.	2017	2015-2016	Africa	Sudan	Western Nile area				Cross sectional	Blood	PCR	Molecular	Dromedary camel	Camelus dromedarius	Domestic	41	10	24.4
186	Mossaad et al.	2017	2015-2016	Africa	Sudan	Western Nile area				Cross sectional	Blood	PCR	Molecular	Dromedary camel	Camelus dromedarius	Domestic	41	10	24.4
186	Mossaad et al.	2017	2015-2016	Africa	Sudan	Eastern Nile area				Cross sectional	Blood	PCR	Molecular	Dromedary camel	Camelus dromedarius	Domestic	148	37	25
186	Mossaad et al.	2017	2015-2016	Africa	Sudan	Eastern Nile area				Cross sectional	Blood	PCR	Molecular	Dromedary camel	Camelus dromedarius	Domestic	148	49	33.1
187	Moti et al.	2014		Africa	Ethiopia		Ghibe valley			Cross sectional	Blood	MHCT/Woo test	Parasitological	Cattle	Bos sp.	Domestic	411	23	5.6
187	Moti et al.	2014		Africa	Ethiopia		Ghibe valley			Cross sectional	Blood	PCR	Molecular	Cattle	Bos sp.	Domestic	411	2	0.5
187	Moti et al.	2014		Africa	Ethiopia		Ghibe valley			Cross sectional	Blood	PCR	Molecular	Cattle	Bos sp.	Domestic	411	23	5.6
188	Mugittu et al.	2001		Africa	Tanzania	Morogoro	Ngerengere farm			Cross sectional	Blood	Buffy coat smear	Parasitological	Cattle	Bos sp.	Domestic	50	1	2
188	Mugittu et al.	2001		Africa	Tanzania	Morogoro	Sokoine University of Agriculture farm			Cross sectional	Blood	Buffy coat smear	Parasitological	Cattle	Bos sp.	Domestic	62	0	0
188	Mugittu et al.	2001		Africa	Tanzania	Morogoro	Kingolwira farm			Cross sectional	Blood	Buffy coat smear	Parasitological	Cattle	Bos sp.	Domestic	278	9	3.2
189	Muhanguzi et al.	2017	2016	Africa	Uganda	Kaabong	Locheger East			Cross sectional	Blood	ITS PCR	Molecular	Donkey	Equus asinus	Domestic	2	0	0
189	Muhanguzi et al.	2017	2016	Africa	Uganda	Kaabong	Nariwore			Cross sectional	Blood	ITS PCR	Molecular	Donkey	Equus asinus	Domestic	2	0	0
189	Muhanguzi et al.	2017	2016	Africa	Uganda	Kaabong	Lochoto			Cross sectional	Blood	ITS PCR	Molecular	Donkey	Equus asinus	Domestic	2	0	0
189	Muhanguzi et al.	2017	2016	Africa	Uganda	Kotido	Lotanyat			Cross sectional	Blood	ITS PCR	Molecular	Donkey	Equus asinus	Domestic	3	0	0
189	Muhanguzi et al.	2017	2016	Africa	Uganda	Kotido	Nakumoit			Cross sectional	Blood	ITS PCR	Molecular	Donkey	Equus asinus	Domestic	4	0	0
189	Muhanguzi et al.	2017	2016	Africa	Uganda	Kaabong	Morudikae			Cross sectional	Blood	ITS PCR	Molecular	Donkey	Equus asinus	Domestic	4	0	0
189	Muhanguzi et al.	2017	2016	Africa	Uganda	Kaabong	Lolelia centre			Cross sectional	Blood	ITS PCR	Molecular	Donkey	Equus asinus	Domestic	4	0	0
189	Muhanguzi et al.	2017	2016	Africa	Uganda	Nakapiripirit	Lokadangan			Cross sectional	Blood	ITS PCR	Molecular	Donkey	Equus asinus	Domestic	4	0	0
189	Muhanguzi et al.	2017	2016	Africa	Uganda	Kotido	Kalogwel			Cross sectional	Blood	ITS PCR	Molecular	Donkey	Equus asinus	Domestic	5	0	0
189	Muhanguzi et al.	2017	2016	Africa	Uganda	Amudat	Moruarengan			Cross sectional	Blood	ITS PCR	Molecular	Donkey	Equus asinus	Domestic	5	0	0
189	Muhanguzi et al.	2017	2016	Africa	Uganda	Kotido	Nadomeo			Cross sectional	Blood	ITS PCR	Molecular	Donkey	Equus asinus	Domestic	6	0	0
189	Muhanguzi et al.	2017	2016	Africa	Uganda	Kotido	Lokiding			Cross sectional	Blood	ITS PCR	Molecular	Donkey	Equus asinus	Domestic	6	0	0
189	Muhanguzi et al.	2017	2016	Africa	Uganda	Kotido	Kanameriongor			Cross sectional	Blood	ITS PCR	Molecular	Donkey	Equus asinus	Domestic	8	0	0
189	Muhanguzi et al.	2017	2016	Africa	Uganda	Kotido	Nasinyon			Cross sectional	Blood	ITS PCR	Molecular	Donkey	Equus asinus	Domestic	16	0	0
189	Muhanguzi et al.	2017	2016	Africa	Uganda	Nakapiripirit	Naabore-B			Cross sectional	Blood	ITS PCR	Molecular	Cattle	Bos sp.	Domestic	46	11	23.9
189	Muhanguzi et al.	2017	2016	Africa	Uganda	Kaabong	Napeichokei			Cross sectional	Blood	ITS PCR	Molecular	Cattle	Bos sp.	Domestic	50	0	0
189	Muhanguzi et al.	2017	2016	Africa	Uganda	Kaabong	Locheger West			Cross sectional	Blood	ITS PCR	Molecular	Cattle	Bos sp.	Domestic	50	0	0
189	Muhanguzi et al.	2017	2016	Africa	Uganda	Kotido	Loputuk			Cross sectional	Blood	ITS PCR	Molecular	Cattle	Bos sp.	Domestic	56	0	0
189	Muhanguzi et al.	2017	2016	Africa	Uganda	Kotido	Nasinyon			Cross sectional	Blood	ITS PCR	Molecular	Cattle	Bos sp.	Domestic	56	0	0
189	Muhanguzi et al.	2017	2016	Africa	Uganda	Kotido	Nakumoit			Cross sectional	Blood	ITS PCR	Molecular	Cattle	Bos sp.	Domestic	56	0	0
189	Muhanguzi et al.	2017	2016	Africa	Uganda	Kotido	Namukur			Cross sectional	Blood	ITS PCR	Molecular	Cattle	Bos sp.	Domestic	56	0	0
189	Muhanguzi et al.	2017	2016	Africa	Uganda	Kotido	Lokiding			Cross sectional	Blood	ITS PCR	Molecular	Cattle	Bos sp.	Domestic	56	0	0
189	Muhanguzi et al.	2017	2016	Africa	Uganda	Kotido	Poet			Cross sectional	Blood	ITS PCR	Molecular	Cattle	Bos sp.	Domestic	56	0	0
189	Muhanguzi et al.	2017	2016	Africa	Uganda	Kaabong	Loputuk			Cross sectional	Blood	ITS PCR	Molecular	Cattle	Bos sp.	Domestic	56	1	1.8
189	Muhanguzi et al.	2017	2016	Africa	Uganda	Kaabong	Nariwore			Cross sectional	Blood	ITS PCR	Molecular	Cattle	Bos sp.	Domestic	56	5	8.9
189	Muhanguzi et al.	2017	2016	Africa	Uganda	Kaabong	Lobalangit			Cross sectional	Blood	ITS PCR	Molecular	Cattle	Bos sp.	Domestic	56	8	14.3
189	Muhanguzi et al.	2017	2016	Africa	Uganda	Kaabong	Lochoto			Cross sectional	Blood	ITS PCR	Molecular	Cattle	Bos sp.	Domestic	56	10	17.9
189	Muhanguzi et al.	2017	2016	Africa	Uganda	Kaabong	Kanakuruk			Cross sectional	Blood	ITS PCR	Molecular	Cattle	Bos sp.	Domestic	56	0	0
189	Muhanguzi et al.	2017	2016	Africa	Uganda	Kaabong	Morudikae			Cross sectional	Blood	ITS PCR	Molecular	Cattle	Bos sp.	Domestic	56	0	0
189	Muhanguzi et al.	2017	2016	Africa	Uganda	Kaabong	Nakwakwa			Cross sectional	Blood	ITS PCR	Molecular	Cattle	Bos sp.	Domestic	56	9	16.1
189	Muhanguzi et al.	2017	2016	Africa	Uganda	Kotido	Lotanyat			Cross sectional	Blood	ITS PCR	Molecular	Cattle	Bos sp.	Domestic	60	0	0
189	Muhanguzi et al.	2017	2016	Africa	Uganda	Kotido	Kalogwel			Cross sectional	Blood	ITS PCR	Molecular	Cattle	Bos sp.	Domestic	60	0	0
189	Muhanguzi et al.	2017	2016	Africa	Uganda	Kaabong	Kotarukot			Cross sectional	Blood	ITS PCR	Molecular	Cattle	Bos sp.	Domestic	60	32	53.3
189	Muhanguzi et al.	2017	2016	Africa	Uganda	Kaabong	Lolelia Centre			Cross sectional	Blood	ITS PCR	Molecular	Cattle	Bos sp.	Domestic	60	0	0
189	Muhanguzi et al.	2017	2016	Africa	Uganda	Nakapiripirit	Lokadangan			Cross sectional	Blood	ITS PCR	Molecular	Cattle	Bos sp.	Domestic	60	5	8.3
189	Muhanguzi et al.	2017	2016	Africa	Uganda	Nakapiripirit	Nakiloro			Cross sectional	Blood	ITS PCR	Molecular	Cattle	Bos sp.	Domestic	60	0	0
189	Muhanguzi et al.	2017	2016	Africa	Uganda	Nakapiripirit	Aoyalira			Cross sectional	Blood	ITS PCR	Molecular	Cattle	Bos sp.	Domestic	60	0	0
189	Muhanguzi et al.	2017	2016	Africa	Uganda	Nakapiripirit	Apeicorait			Cross sectional	Blood	ITS PCR	Molecular	Cattle	Bos sp.	Domestic	60	0	0
189	Muhanguzi et al.	2017	2016	Africa	Uganda	Nakapiripirit	Arengesiep			Cross sectional	Blood	ITS PCR	Molecular	Cattle	Bos sp.	Domestic	60	0	0
189	Muhanguzi et al.	2017	2016	Africa	Uganda	Nakapiripirit	Lokitela			Cross sectional	Blood	ITS PCR	Molecular	Cattle	Bos sp.	Domestic	60	0	0
189	Muhanguzi et al.	2017	2016	Africa	Uganda	Amudat	Korenyang			Cross sectional	Blood	ITS PCR	Molecular	Cattle	Bos sp.	Domestic	60	7	11.7
189	Muhanguzi et al.	2017	2016	Africa	Uganda	Amudat	Moruarengan			Cross sectional	Blood	ITS PCR	Molecular	Cattle	Bos sp.	Domestic	60	8	13.3
189	Muhanguzi et al.	2017	2016	Africa	Uganda	Amudat	Morumodo			Cross sectional	Blood	ITS PCR	Molecular	Cattle	Bos sp.	Domestic	60	0	0
189	Muhanguzi et al.	2017	2016	Africa	Uganda	Amudat	Angarab			Cross sectional	Blood	ITS PCR	Molecular	Cattle	Bos sp.	Domestic	60	0	0
189	Muhanguzi et al.	2017	2016	Africa	Uganda	Amudat	Tingas			Cross sectional	Blood	ITS PCR	Molecular	Cattle	Bos sp.	Domestic	60	11	18.3
189	Muhanguzi et al.	2017	2016	Africa	Uganda	Kotido	Nadomeo			Cross sectional	Blood	ITS PCR	Molecular	Cattle	Bos sp.	Domestic	62	0	0
189	Muhanguzi et al.	2017	2016	Africa	Uganda	Kotido	Kanameriongor			Cross sectional	Blood	ITS PCR	Molecular	Cattle	Bos sp.	Domestic	62	0	0
189	Muhanguzi et al.	2017	2016	Africa	Uganda	Amudat	Abongai			Cross sectional	Blood	ITS PCR	Molecular	Cattle	Bos sp.	Domestic	82	15	18.3
190	Muhanguzi et al.	2014	2011	Africa	Uganda	Tororo				Cross sectional	Blood	ITS PCR	Molecular	Cattle	Bos sp.	Domestic	6053	813	13.4
191	Mulaw et al.	2011	2009-2010	Africa	Ethiopia	Benshangul gumuz	Assosa			Cross sectional	Blood	Giemsa stained blood smear	Parasitological	Cattle	Bos sp.	Domestic	384	10	2.6
192	Mungube et al.	2012	2007	Africa	Mali	East Mali	Daresalame			Cross sectional	Blood	Buffy coat smear	Parasitological	Cattle	Bos sp.	Domestic	96	2	2.1
192	Mungube et al.	2012	2007	Africa	Mali	East Mali	Kafela			Cross sectional	Blood	Buffy coat smear	Parasitological	Cattle	Bos sp.	Domestic	100	4	4
192	Mungube et al.	2012	2007	Africa	Mali	East Mali	Finibougou			Cross sectional	Blood	Buffy coat smear	Parasitological	Cattle	Bos sp.	Domestic	100	2	2
192	Mungube et al.	2012	2007	Africa	Mali	East Mali	Ziébougou			Cross sectional	Blood	Buffy coat smear	Parasitological	Cattle	Bos sp.	Domestic	100	6	6
192	Mungube et al.	2012	2007	Africa	Mali	Western Mali	Diassadié			Cross sectional	Blood	Buffy coat smear	Parasitological	Cattle	Bos sp.	Domestic	100	2	2
192	Mungube et al.	2012	2007	Africa	Mali	Western Mali	Waibera			Cross sectional	Blood	Buffy coat smear	Parasitological	Cattle	Bos sp.	Domestic	100	4	4
192	Mungube et al.	2012	2007	Africa	Mali	Western Mali	Kapala			Cross sectional	Blood	Buffy coat smear	Parasitological	Cattle	Bos sp.	Domestic	100	4	4
192	Mungube et al.	2012	2007	Africa	Mali	Western Mali	Tiogola			Cross sectional	Blood	Buffy coat smear	Parasitological	Cattle	Bos sp.	Domestic	100	10	10
193	Musinguzi et al.	2016	2010	Africa	Zambia	Chama				Cross sectional	Blood	PCR	Molecular	Goat	Capra aegagrus hircus	Domestic	53	20	37.7
193	Musinguzi et al.	2016	2010	Africa	Zambia	Monze				Cross sectional	Blood	PCR	Molecular	Cattle	Bos sp.	Domestic	84	0	0
193	Musinguzi et al.	2016	2010	Africa	Zambia	Mumbwa				Cross sectional	Blood	PCR	Molecular	Cattle	Bos sp.	Domestic	96	38	39.6
193	Musinguzi et al.	2016	2010	Africa	Zambia	Chama				Cross sectional	Blood	PCR	Molecular	Cattle	Bos sp.	Domestic	292	46	15.8
194	Mwambu and Mayende	1973	1970	Africa	Tanzania	Ikoma				Cross sectional	Blood	Thin and Thick blood smears	Parasitological	Cattle	Bos sp.	Domestic	798	23	2.9
194	Mwambu and Mayende	1973	1970	Africa	Tanzania	Ikoma				Cross sectional	Blood	Thin and Thick blood smears	Parasitological	Cattle	Bos sp.	Domestic	798	0	0
195	Mwambu	1969		Africa	Uganda		Bululu			Cross sectional	blood	Thin and Thick blood smears	Parasitological	Cattle	Bos sp.	Domestic	63	4	6.3
195	Mwambu	1969		Africa	Uganda		Otuboi			Cross sectional	blood	Thin and Thick blood smears	Parasitological	Cattle	Bos sp.	Domestic	168	0	0
195	Mwambu	1969		Africa	Uganda		Kobwin/Ago			Cross sectional	blood	Thin and Thick blood smears	Parasitological	Cattle	Bos sp.	Domestic	175	0	0
195	Mwambu	1969		Africa	Uganda		Kateta			Cross sectional	blood	Thin and Thick blood smears	Parasitological	Cattle	Bos sp.	Domestic	223	4	1.8
195	Mwambu	1969		Africa	Uganda		Bugondo			Cross sectional	blood	Thin and Thick blood smears	Parasitological	Cattle	Bos sp.	Domestic	260	7	2.7
195	Mwambu	1969		Africa	Uganda		Swahili-Camp and Dokolo			Cross sectional	blood	Thin and Thick blood smears	Parasitological	Cattle	Bos sp.	Domestic	270	0	0
195	Mwambu	1969		Africa	Uganda		Abela			Cross sectional	blood	Thin and Thick blood smears	Parasitological	Cattle	Bos sp.	Domestic	290	8	2.8
195	Mwambu	1969		Africa	Uganda		Pingire			Cross sectional	blood	Thin and Thick blood smears	Parasitological	Cattle	Bos sp.	Domestic	317	7	2.2
195	Mwambu	1969		Africa	Uganda		Kapiri			Cross sectional	blood	Thin and Thick blood smears	Parasitological	Cattle	Bos sp.	Domestic	370	8	2.2
195	Mwambu	1969		Africa	Uganda		Olia			Cross sectional	blood	Thin and Thick blood smears	Parasitological	Cattle	Bos sp.	Domestic	390	4	1
195	Mwambu	1969		Africa	Uganda		Teso district			Cross sectional	blood	Thin and Thick blood smears	Parasitological	Cattle	Bos sp.	Domestic	1306	5	0.4
196	Mwangi et al.	1998	1989	Africa	Kenya	Kajiado	Olkirimatian Group Ranch			Longitudinal	Blood	Buffy coat smear	Parasitological	Cattle	Bos sp.	Domestic	105	75	71.4
197	N’Djetchi et al.	2017	2013	Africa	Côte d’Ivoire					Cross sectional	Blood	PCR	Molecular	Cattle	Bos sp.	Domestic	87	3	3.4
197	N’Djetchi et al.	2017	2013	Africa	Côte d’Ivoire					Cross sectional	Blood	PCR	Molecular	Goat	Capra aegagrus hircus	Domestic	136	1	0.7
197	N’Djetchi et al.	2017	2013	Africa	Côte d’Ivoire					Cross sectional	Blood	PCR	Molecular	Pig	Sus scrofa domesticus	Domestic	137	0	0
197	N’Djetchi et al.	2017	2013	Africa	Côte d’Ivoire					Cross sectional	Blood	PCR	Molecular	Sheep	Ovis aries	Domestic	192	9	4.7
198	Nakayima et al.	2012	2010	Africa	Ghana	Koforidua		0°15'44.82"	6°5'14.9316"	Cross sectional	Blood	PCR	Molecular	Cattle	Bos sp.	Domestic	146	37	25.3
198	Nakayima et al.	2012	2010	Africa	Ghana	Adidome		0°29'59.2512"	6°4'26.6592"	Cross sectional	Blood	PCR	Molecular	Pig	Sus scrofa domesticus	Domestic	248	47	19
199	Nakayima et al.	2013	2013	Africa	Zambia	Petauke		31°19'11.4564''	14°14' 28.5246''	Cross sectional	Blood	PCR	Molecular	Cattle	Bos sp.	Domestic	100	32	32
200	Nantulya et al.	1992		Africa	Kenya	Kapiti				Cross sectional	Blood	Buffy coat smear	Parasitological	Cattle	Bos sp.	Domestic	301	77	25.6
200	Nantulya et al.	1992		Africa	Kenya	Kapiti				Cross sectional	Blood	Ag-ELISA	Serological	Cattle	Bos sp.	Domestic	301	33	11
201	Ng'ayo et al.	2005		Africa	Kenya	Amoni				Cross sectional	Blood	PCR	Molecular	Pig	Sus scrofa domesticus	Domestic	3	0	0
201	Ng'ayo et al.	2005		Africa	Kenya	Ongariama				Cross sectional	Blood	PCR	Molecular	Pig	Sus scrofa domesticus	Domestic	6	1	16.7
201	Ng'ayo et al.	2005		Africa	Kenya	Ongariama				Cross sectional	Blood	PCR	Molecular	Sheep	Ovis aries	Domestic	7	0	0
201	Ng'ayo et al.	2005		Africa	Kenya	Amase				Cross sectional	Blood	PCR	Molecular	Sheep	Ovis aries	Domestic	8	0	0
201	Ng'ayo et al.	2005		Africa	Kenya	Amase				Cross sectional	Blood	PCR	Molecular	Pig	Sus scrofa domesticus	Domestic	9	1	11.1
201	Ng'ayo et al.	2005		Africa	Kenya	Obuchun				Cross sectional	Blood	PCR	Molecular	Sheep	Ovis aries	Domestic	13	1	7.7
201	Ng'ayo et al.	2005		Africa	Kenya	Obuchun				Cross sectional	Blood	PCR	Molecular	Pig	Sus scrofa domesticus	Domestic	13	3	23.1
201	Ng'ayo et al.	2005		Africa	Kenya	Rukada				Cross sectional	Blood	PCR	Molecular	Pig	Sus scrofa domesticus	Domestic	21	0	0
201	Ng'ayo et al.	2005		Africa	Kenya	Rukada				Cross sectional	Blood	PCR	Molecular	Sheep	Ovis aries	Domestic	30	0	0
201	Ng'ayo et al.	2005		Africa	Kenya	Amase				Cross sectional	Blood	PCR	Molecular	Goat	Capra aegagrus hircus	Domestic	35	4	11.4
201	Ng'ayo et al.	2005		Africa	Kenya	Amoni				Cross sectional	Blood	PCR	Molecular	Sheep	Ovis aries	Domestic	37	0	0
201	Ng'ayo et al.	2005		Africa	Kenya	Rukada				Cross sectional	Blood	PCR	Molecular	Goat	Capra aegagrus hircus	Domestic	37	0	0
201	Ng'ayo et al.	2005		Africa	Kenya	Amoni				Cross sectional	Blood	PCR	Molecular	Goat	Capra aegagrus hircus	Domestic	42	0	0
201	Ng'ayo et al.	2005		Africa	Kenya	Ongariama				Cross sectional	Blood	PCR	Molecular	Goat	Capra aegagrus hircus	Domestic	55	5	9.1
201	Ng'ayo et al.	2005		Africa	Kenya	Obuchun				Cross sectional	Blood	PCR	Molecular	Goat	Capra aegagrus hircus	Domestic	86	8	9.3
202	Ngomtcho et al.	2017		Africa	Cameroon	Adamawa	Gamba			Cross sectional	Blood	PCR	Molecular	Cattle	Bos sp.	Domestic	35	0	0
202	Ngomtcho et al.	2017		Africa	Cameroon	Adamawa	Alme			Cross sectional	Blood	PCR	Molecular	Cattle	Bos sp.	Domestic	100	1	1
202	Ngomtcho et al.	2017		Africa	Cameroon	Adamawa	Dodeo			Cross sectional	Blood	PCR	Molecular	Cattle	Bos sp.	Domestic	120	4	3.3
202	Ngomtcho et al.	2017		Africa	Cameroon	Adamawa	Kontcha			Cross sectional	Blood	PCR	Molecular	Cattle	Bos sp.	Domestic	137	1	0.7
203	Nonga and Kambarage	2009	2009	Africa	Tanzania	Morogoro				Cross sectional	Blood	Blood smears	Parasitological	Cattle	Bos sp.	Domestic	691	9	1.3
204	Nyimba et al.	2015	2013-2014	Africa	Zambia	Sinazongwe				Cross sectional	Blood	PCR-LAMP	Molecular	Goat	Capra aegagrus hircus	Domestic	183	0	0
204	Nyimba et al.	2015	2013-2014	Africa	Zambia	Kalomo				Cross sectional	Blood	PCR-LAMP	Molecular	Goat	Capra aegagrus hircus	Domestic	239	8	3.3
205	Ocaido et al.	2005		Africa	Uganda	Soroti				Cross sectional	Blood	Ab-ELISA	Serological	Cattle	Bos sp.	Domestic	400	27	6.8
206	Ode et al.	2017	2016	Africa	Nigeria	Benue				Cross sectional	Blood	PCR	Molecular	Cattle	Bos sp.	Domestic	200	5	2.5
207	Odeniran et al.	2019	2016 to	Africa	Nigeria					Cross sectional	Blood	ITS PCR	Molecular	Cattle	Bos sp.	Domestic	745	86	11.5
208	Odongo et al.	2016		Africa	Kenya	Kwale				Cross sectional	Blood	ITS PCR	Molecular	Cattle	Bos sp.	Domestic	358	70	19.6
208	Odongo et al.	2016		Africa	Kenya	Kwale				Cross sectional	Blood	PCR-RFLP	Molecular	Cattle	Bos sp.	Domestic	358	60	16.8
209	Okech et al.	1996	1988-1989	Africa	Kenya	Galana ranch				Longitudinal	Blood	Giemsa stained blood smear	Parasitological	Cattle	Bos sp.	Domestic	73	22	30.1
210	Oliveira et al.	2009	2007-2008	Latin America	Costa Rica	Alajuela	Rio Cuarto			Case report	Blood	Blood smears	Parasitological	Cattle	Bos sp.	Domestic	450	9	2
211	Omoogun and Akinboade	2000	1993-1994	Africa	Nigeria	Ejbe				Longitudinal	Blood	Blood smears	Parasitological	Cattle	Bos sp.	Domestic	181	0	0
211	Omoogun and Akinboade	2000	1993-1994	Africa	Nigeria	Ejbe				Longitudinal	Blood	Blood smears	Parasitological	Goat	Capra aegagrus hircus	Domestic	14	0	0
211	Omoogun and Akinboade	2000	1993-1994	Africa	Nigeria	Ejbe				Longitudinal	Blood	Blood smears	Parasitological	Cattle	Bos sp.	Domestic	31	3	9.7
211	Omoogun and Akinboade	2000	1993-1994	Africa	Nigeria	Ejbe				Longitudinal	Blood	Blood smears	Parasitological	Goat	Capra aegagrus hircus	Domestic	14	0	0
212	Ono et al.	2017		Latin America	Brazil	Pernambuco				Outbreak investigation	blood	PCR	Molecular	Cattle	Bos sp.	Domestic	83	31	37.3
213	Osaer et al.	1999	1995-1997	Africa	Gambia	Niamina				Longitudinal	Blood	Giemsa stained blood smear	Parasitological	Goat	Capra aegagrus hircus	Domestic	650	91	14
213	Osaer et al.	1999	1995-1997	Africa	Gambia	Niamina				Longitudinal	Blood	Giemsa stained blood smear	Parasitological	Sheep	Ovis aries	Domestic	500	80	16
213	Osaer et al.	1999	1995-1996	Africa	Gambia	Bansang				Longitudinal	Blood	Giemsa stained blood smear	Parasitological	Goat	Capra aegagrus hircus	Domestic	650	40	6.2
213	Osaer et al.	1999	1995-1996	Africa	Gambia	Bansang				Longitudinal	Blood	Giemsa stained blood smear	Parasitological	Sheep	Ovis aries	Domestic	500	29	5.8
214	Osiyemi and Agbonlahor	1980	1970-1974	Africa	Nigeria	Jos Plateau				Longitudinal	Blood	Giemsa stained blood smear	Parasitological	Cattle	Bos sp.	Domestic	1373	14	1
214	Osiyemi and Agbonlahor	1980	1970-1974	Africa	Nigeria	Jos Plateau				Longitudinal	Blood	Giemsa stained blood smear	Parasitological	Dog	Canis lupus familiaris	Domestic	128	0	0
214	Osiyemi and Agbonlahor	1980	1970-1974	Africa	Nigeria	Jos Plateau				Longitudinal	Blood	Giemsa stained blood smear	Parasitological	Horse	Equus caballus	Domestic	166	1	0.6
215	Otte et al.	1988	1987-1988	Latin America	Colombia	Cordoba	Sinu river valley			Longitudinal	Blood	Blood smears	Parasitological	Cattle	Bos sp.	Domestic	151	79	52.3
216	Pagabeleguem et al.	2012		Africa	Burkina Faso	Folonzo				Cross sectional	Blood	Buffy coat smear	Parasitological	Cattle	Bos sp.	Domestic	96	6	6.3
216	Pagabeleguem et al.	2012		Africa	Burkina Faso	Folonzo				Cross sectional	Blood	Ab-ELISA	Serological	Cattle	Bos sp.	Domestic	96	44	45.8
216	Pagabeleguem et al.	2012		Africa	Burkina Faso	Dédougou				Cross sectional	Blood	Buffy coat smear	Parasitological	Cattle	Bos sp.	Domestic	185	1	0.5
216	Pagabeleguem et al.	2012		Africa	Burkina Faso	Dédougou				Cross sectional	Blood	Ab-ELISA	Serological	Cattle	Bos sp.	Domestic	185	32	17.3
216	Pagabeleguem et al.	2012		Africa	Burkina Faso	Koumbia				Cross sectional	Blood	Buffy coat smear	Parasitological	Cattle	Bos sp.	Domestic	364	40	11
216	Pagabeleguem et al.	2012		Africa	Burkina Faso	Koumbia				Cross sectional	Blood	Ab-ELISA	Serological	Cattle	Bos sp.	Domestic	364	124	34.1
216	Pagabeleguem et al.	2012		Africa	Burkina Faso	Djibo				Cross sectional	Blood	Buffy coat smear	Parasitological	Cattle	Bos sp.	Domestic	396	0	0
216	Pagabeleguem et al.	2012		Africa	Burkina Faso	Djibo				Cross sectional	Blood	Ab-ELISA	Serological	Cattle	Bos sp.	Domestic	396	36	9.1
217	Paoletta et al.	2018		Latin America	Argentina	Pilcomayo	La Salvación	57°51'17.3''W	25°27'62.3''S	Cross sectional	Blood	Reverse line blot	Molecular	Cattle	Bos sp.	Domestic	38	2	5.3
217	Paoletta et al.	2018		Latin America	Argentina	Pilcomayo	Santa María	58°07'02.5''W	25°24'23.0''S	Cross sectional	Blood	Reverse line blot	Molecular	Cattle	Bos sp.	Domestic	54	13	24.1
217	Paoletta et al.	2018		Latin America	Argentina	Mercedes	EEA Mercedes	58°02'35.4''W	29°11'46.5''S	Cross sectional	Blood	Reverse line blot	Molecular	Cattle	Bos sp.	Domestic	94	1	1.1
218	Pereira De Almeid et al.	1998		Africa	Gambia	Bansang				Cross sectional	Blood	Buffy coat smear	Parasitological	Goat	Capra aegagrus hircus	Domestic	27	3	11.1
218	Pereira De Almeid et al.	1998		Africa	Gambia	Bansang				Cross sectional	Blood	PCR	Molecular	Goat	Capra aegagrus hircus	Domestic	27	17	63
218	Pereira De Almeid et al.	1998		Africa	Gambia	Missira				Cross sectional	Blood	Buffy coat smear	Parasitological	Goat	Capra aegagrus hircus	Domestic	49	1	2
218	Pereira De Almeid et al.	1998		Africa	Gambia	Missira				Cross sectional	Blood	PCR	Molecular	Goat	Capra aegagrus hircus	Domestic	49	0	0
219	Pereira et al.	2018		Latin America	Brazil	State of Maranhão				Outbreak investigation	blood	PCR	Molecular	Cattle	Bos sp.	Domestic	42	40	95.2
220	de Souza Pimentel et al.	2012	2010	Latin America	Brazil	Itambé		35°14'17''W	07°26' 40''S	Outbreak investigation	Blood	Blood smears	Parasitological	Cattle	Bos sp.	Domestic	22	2	9.1
220	de Souza Pimentel et al.	2012	2010	Latin America	Brazil	Itambé		35°14'17''W	07°26' 40''S	Outbreak investigation	Blood	PCR	Molecular	Cattle	Bos sp.	Domestic	22	22	100
221	Ávila Pulgarín et al.	2013	2011	Latin America	Colombia					Cross sectional	Blood	Blood smears	Parasitological	Sheep	Ovis aries	Domestic	11	0	0
221	Ávila Pulgarín et al.	2013	2011	Latin America	Colombia					Cross sectional	Blood	Blood smears	Parasitological	Goat	Capra aegagrus hircus	Domestic	84	0	0
222	Patricia Quispe et al.	2003	2000	Latin America	Peru	Coronel Portillo Province	Masisea			Cross sectional	Blood	MHCT/Woo test	Parasitological	Cattle	Bos sp.	Domestic	24	1	4.2
222	Patricia Quispe et al.	2003	2000	Latin America	Peru	Coronel Portillo Province	Masisea			Cross sectional	Blood	Giemsa stained blood smear	Parasitological	Cattle	Bos sp.	Domestic	24	0	0
222	Patricia Quispe et al.	2003	2000	Latin America	Peru	Coronel Portillo Province	Callería			Cross sectional	Blood	MHCT/Woo test	Parasitological	Cattle	Bos sp.	Domestic	26	0	0
222	Patricia Quispe et al.	2003	2000	Latin America	Peru	Coronel Portillo Province	Yarina			Cross sectional	Blood	MHCT/Woo test	Parasitological	Cattle	Bos sp.	Domestic	26	1	3.8
222	Patricia Quispe et al.	2003	2000	Latin America	Peru	Coronel Portillo Province	Callería			Cross sectional	Blood	Giemsa stained blood smear	Parasitological	Cattle	Bos sp.	Domestic	26	0	0
222	Patricia Quispe et al.	2003	2000	Latin America	Peru	Coronel Portillo Province	Yarina			Cross sectional	Blood	Giemsa stained blood smear	Parasitological	Cattle	Bos sp.	Domestic	26	1	3.8
222	Patricia Quispe et al.	2003	2000	Latin America	Peru	Coronel Portillo Province	Campo Verde			Cross sectional	Blood	MHCT/Woo test	Parasitological	Cattle	Bos sp.	Domestic	205	62	30.2
222	Patricia Quispe et al.	2003	2000	Latin America	Peru	Coronel Portillo Province	Campo Verde			Cross sectional	Blood	Giemsa stained blood smear	Parasitological	Cattle	Bos sp.	Domestic	205	16	7.8
223	Rahman	2005	1992	Africa	Sudan	Sugar-factory area (northwest Sennar)				Cross sectional	Blood	Blood smears	Parasitological	Cattle	Bos sp.	Domestic	20	4	20
223	Rahman	2005	1993	Africa	Sudan	Sugar-factory area (northwest Sennar)				Cross sectional	Blood	Blood smears	Parasitological	Cattle	Bos sp.	Domestic	32	10	31.3
223	Rahman	2005	1993	Africa	Sudan	Khartoum				Cross sectional	Blood	Blood smears	Parasitological	Cattle	Bos sp.	Domestic	108	1	0.9
223	Rahman	2005	1993	Africa	Sudan	Sennar				Cross sectional	Blood	Blood smears	Parasitological	Cattle	Bos sp.	Domestic	110	22	20
223	Rahman	2005	1994	Africa	Sudan	Damazin				Cross sectional	Blood	Blood smears	Parasitological	Cattle	Bos sp.	Domestic	120	6	5
223	Rahman	2005	1992	Africa	Sudan	Managil				Cross sectional	Blood	Blood smears	Parasitological	Cattle	Bos sp.	Domestic	140	6	4.3
223	Rahman	2005	1992	Africa	Sudan	Admazien				Cross sectional	Blood	Blood smears	Parasitological	Cattle	Bos sp.	Domestic	150	6	4
223	Rahman	2005	1993	Africa	Sudan	Sinjah				Cross sectional	Blood	Blood smears	Parasitological	Cattle	Bos sp.	Domestic	150	9	6
223	Rahman	2005	1992	Africa	Sudan	Magagja and Dindiro				Cross sectional	Blood	Blood smears	Parasitological	Cattle	Bos sp.	Domestic	160	8	5
223	Rahman	2005	1994	Africa	Sudan	Sennar				Cross sectional	Blood	Blood smears	Parasitological	Cattle	Bos sp.	Domestic	180	18	10
223	Rahman	2005	1992	Africa	Sudan	Sinjah				Cross sectional	Blood	Blood smears	Parasitological	Cattle	Bos sp.	Domestic	200	2	1
223	Rahman	2005	1992	Africa	Sudan	Um Darfa				Cross sectional	Blood	Blood smears	Parasitological	Cattle	Bos sp.	Domestic	200	4	2
223	Rahman	2005	1994	Africa	Sudan	Khartoum				Cross sectional	Blood	Blood smears	Parasitological	Cattle	Bos sp.	Domestic	200	12	6
223	Rahman	2005	1994	Africa	Sudan	Sinjah				Cross sectional	Blood	Blood smears	Parasitological	Cattle	Bos sp.	Domestic	300	81	27
223	Rahman	2005	1992	Africa	Sudan	Khartoum				Cross sectional	Blood	Blood smears	Parasitological	Cattle	Bos sp.	Domestic	400	2	0.5
224	Ramirez-Iglesias et al.	2017	2015	Latin America	Venezuela	Aragua State	San Casimiro			Cross sectional	Blood	ITS PCR	Molecular	Cattle	Bos sp.	Domestic	38	0	0
224	Ramirez-Iglesias et al.	2017	2015	Latin America	Venezuela	Miranda State	Laguneta			Cross sectional	Blood	ITS PCR	Molecular	Cattle	Bos sp.	Domestic	47	9	19.1
225	Ravel et al.	2015	2012	Africa	Senegal					Cross sectional	Blood	PCR	Molecular	Donkey	Equus asinus	Domestic	23	0	0
225	Ravel et al.	2015	2012	Africa	Senegal					Cross sectional	Blood	PCR	Molecular	Sheep	Ovis aries	Domestic	43	0	0
225	Ravel et al.	2015	2012	Africa	Senegal	Dielmo				Cross sectional	Blood	PCR	Molecular	Goat	Capra aegagrus hircus	Domestic	52	1	1.9
225	Ravel et al.	2015	2012	Africa	Senegal					Cross sectional	Blood	PCR	Molecular	Horse	Equus caballus	Domestic	63	0	0
225	Ravel et al.	2015	2012	Africa	Senegal					Cross sectional	Blood	PCR	Molecular	Cattle	Bos sp.	Domestic	104	0	0
225	Ravel et al.	2015	2012	Africa	Senegal					Cross sectional	Blood	PCR	Molecular	Dog	Canis lupus familiaris	Domestic	152	0	0
226	Reis et al.	2019	2016-2017	Latin America	Brazil	Minas Gerais				Cross sectional	Blood	PCR	Molecular	Cattle	Bos sp.	Domestic	971	178	18.3
227	Robson and Rickman	1972	1972	Africa	Kenya					Cross sectional	Blood	MHCT/Woo test	Parasitological	Small ruminants		Domestic	133	6	4.5
227	Robson and Rickman	1972	1972	Africa	Kenya					Cross sectional	Blood	Thick blood smear	Parasitological	Small ruminants		Domestic	133	2	1.5
227	Robson and Rickman	1972	1972	Africa	Kenya					Cross sectional	Blood	Giemsa stained blood smear	Parasitological	Cattle	Bos sp.	Domestic	265	38	14.3
227	Robson and Rickman	1972	1972	Africa	Kenya					Cross sectional	Blood	Thick blood smear	Parasitological	Cattle	Bos sp.	Domestic	265	26	9.8
227	Robson and Rickman	1972	1972	Africa	Kenya					Cross sectional	Lymph	Lymph smear	Parasitological	Cattle	Bos sp.	Domestic	265	36	13.6
228	Rodrigues et al.	2015	2010-2011	Latin America	Brazil	Rio Grande do Norte	Mossoró			Cross sectional	Blood	PCR	Molecular	Donkey	Equus asinus	Domestic	180	30	16.7
228	Rodrigues et al.	2015	2010-2011	Latin America	Brazil	Rio Grande do Norte	Mossoró			Cross sectional	Blood	MHCT/Woo test	Parasitological	Donkey	Equus asinus	Domestic	180	0	0
229	Roeder et al.	1984		Africa	Ethiopia					Longitudinal	Blood	Thin and Thick blood smears	Parasitological	Cattle	Bos sp.	Domestic	50	30	60
229	Roeder et al.	1984		Africa	Ethiopia					Longitudinal	Lymph	Lymph smear	Parasitological	Cattle	Bos sp.	Domestic	50	38	76
230	Rowlands et al.	2001	1994	Africa	Ethiopia	Ghibe valley				Longitudinal	Blood	Buffy coat smear	Parasitological	Cattle	Bos sp.	Domestic	770	28	3.6
230	Rowlands et al.	2001	1995	Africa	Ethiopia	Ghibe valley				Longitudinal	Blood	Buffy coat smear	Parasitological	Cattle	Bos sp.	Domestic	770	25	3.2
230	Rowlands et al.	2001	1996	Africa	Ethiopia	Ghibe valley				Longitudinal	Blood	Buffy coat smear	Parasitological	Cattle	Bos sp.	Domestic	770	18	2.3
230	Rowlands et al.	2001	1997	Africa	Ethiopia	Ghibe valley				Longitudinal	Blood	Buffy coat smear	Parasitological	Cattle	Bos sp.	Domestic	770	22	2.9
231	Sabir et al.	2018		Asia	Pakistan	Lahore				Cross sectional	Blood	PCR-RFLP	Molecular	Donkey	Equus asinus	Domestic	100	0	0
231	Sabir et al.	2018		Asia	Pakistan	Lahore				Cross sectional	Blood	PCR-RFLP	Molecular	Horse	Equus caballus	Domestic	100	0	0
231	Sabir et al.	2018		Asia	Pakistan	Lahore				Cross sectional	Blood	PCR-RFLP	Molecular	Mule	Equus asinus × Equus caballus	Domestic	100	0	0
232	Salas et al.	2017		Latin America	Colombia					Cross sectional	Blood	PCR	Molecular	Cattle	Bos sp.	Domestic	326	12	3.7
232	Salas et al.	2017		Latin America	Colombia					Cross sectional	Blood	Blood smears	Parasitological	Cattle	Bos sp.	Domestic	337	1	0.3
232	Salas et al.	2017		Latin America	Colombia					Cross sectional	blood	PCR	Molecular	Cattle	Bos sp.	Domestic	337	1	0.3
233	Salim et al.	2014	2010	Africa	Sudan	North Kurdofan	El Obied	30°10'E	13°08' N	Cross sectional	Blood	ITS PCR	Molecular	Horse	Equus caballus	Domestic	4	0	0
233	Salim et al.	2014	2010	Africa	Sudan	Khartoum State	Khartoum North	32°54'E	15°65' N	Cross sectional	Blood	ITS PCR	Molecular	Horse	Equus caballus	Domestic	5	0	0
233	Salim et al.	2014	2010	Africa	Sudan	Kassala State	Halfa	35°59'E	15°32' N	Cross sectional	Blood	ITS PCR	Molecular	Donkey	Equus asinus	Domestic	9	1	11.1
233	Salim et al.	2014	2010	Africa	Sudan	Kassala State	Halfa	35°59'E	15°32' N	Cross sectional	Blood	ITS PCR	Molecular	Horse	Equus caballus	Domestic	10	1	10
233	Salim et al.	2014	2010	Africa	Sudan	Kassala State	Kassala Halfa	36°00'E	15°30' N	Cross sectional	Blood	ITS PCR	Molecular	Donkey	Equus asinus	Domestic	14	0	0
233	Salim et al.	2014	2010	Africa	Sudan	Khartoum State	Khartoum North	32°54'E	15°65' N	Cross sectional	Blood	ITS PCR	Molecular	Donkey	Equus asinus	Domestic	15	0	0
233	Salim et al.	2014	2010	Africa	Sudan	Gadaref state	Showak	35°87'E	14°39' N	Cross sectional	Blood	ITS PCR	Molecular	Donkey	Equus asinus	Domestic	16	3	18.8
233	Salim et al.	2014	2010	Africa	Sudan	South Darfur	Nyala	24°56'E	11°56' N	Cross sectional	Blood	ITS PCR	Molecular	Horse	Equus caballus	Domestic	17	0	0
233	Salim et al.	2014	2010	Africa	Sudan	Khartoum State	Khartoum	32°45'E	15°31' N	Cross sectional	Blood	ITS PCR	Molecular	Horse	Equus caballus	Domestic	17	2	11.8
233	Salim et al.	2014	2010	Africa	Sudan	South Darfur	Shearia/Taisha	25°27'E	12°39' N	Cross sectional	Blood	ITS PCR	Molecular	Horse	Equus caballus	Domestic	18	0	0
233	Salim et al.	2014	2010	Africa	Sudan	Gadaref state	El Fao	34°08'E	14°11' N	Cross sectional	Blood	ITS PCR	Molecular	Donkey	Equus asinus	Domestic	18	0	0
233	Salim et al.	2014	2010	Africa	Sudan	North Kurdofan	El Obied	30°10'E	13°08' N	Cross sectional	Blood	ITS PCR	Molecular	Donkey	Equus asinus	Domestic	19	0	0
233	Salim et al.	2014	2010	Africa	Sudan	Gadaref state	Gadaref	35°28'E	14°02' N	Cross sectional	Blood	ITS PCR	Molecular	Horse	Equus caballus	Domestic	23	0	0
233	Salim et al.	2014	2010	Africa	Sudan	South Darfur	Ed Al Fursan	24°11'E	11°54' N	Cross sectional	Blood	ITS PCR	Molecular	Horse	Equus caballus	Domestic	24	1	4.2
233	Salim et al.	2014	2010	Africa	Sudan	Gadaref state	Gadaref	35°28'E	14°02' N	Cross sectional	Blood	ITS PCR	Molecular	Donkey	Equus asinus	Domestic	25	0	0
233	Salim et al.	2014	2010	Africa	Sudan	Khartoum State	Omdurman	32°28'E	15°40' N	Cross sectional	Blood	ITS PCR	Molecular	Horse	Equus caballus	Domestic	39	0	0
233	Salim et al.	2014	2010	Africa	Sudan	North Kurdofan	Khowai	29°21'E	13°00' N	Cross sectional	Blood	ITS PCR	Molecular	Horse	Equus caballus	Domestic	40	0	0
233	Salim et al.	2014	2010	Africa	Sudan	South Darfur	Buram/Dimasoya	25°11'E	11°04' N	Cross sectional	Blood	ITS PCR	Molecular	Horse	Equus caballus	Domestic	44	0	0
233	Salim et al.	2014	2010	Africa	Sudan	South Darfur	Tulus/Jidad	24°44'E	11°05' N	Cross sectional	Blood	ITS PCR	Molecular	Horse	Equus caballus	Domestic	48	0	0
233	Salim et al.	2014	2010	Africa	Sudan	South Darfur	Adayla/Tomat	27°01'E	11°29' N	Cross sectional	Blood	ITS PCR	Molecular	Horse	Equus caballus	Domestic	51	0	0
233	Salim et al.	2014	2010	Africa	Sudan	Kassala State	Kassala Halfa	36°00'E	15°30' N	Cross sectional	Blood	ITS PCR	Molecular	Horse	Equus caballus	Domestic	53	0	0
234	Samdi et al.	2008	2004	Africa	Nigeria		Kaduna central abattoir			Cross sectional	Blood	Giemsa stained blood smear	Parasitological	Sheep	Ovis aries	Domestic	209	2	1
234	Samdi et al.	2008	2004	Africa	Nigeria		Kaduna central abattoir			Cross sectional	Blood	Giemsa stained blood smear	Parasitological	Goat	Capra aegagrus hircus	Domestic	320	3	0.9
235	Samdi et al.	2010	2010	Africa	Nigeria	Nassarawa	Angwan Ninzom			Cross sectional	Blood	Giemsa stained blood smear	Parasitological	Cattle	Bos sp.	Domestic	68	51	75
236	Samdi et al.	2011	2009	Africa	Nigeria		Kaduna central abattoir			Cross sectional	Blood	Giemsa stained blood smear/MHCT	Parasitological	Cattle	Bos sp.	Domestic	634	2	0.3
237	Sanni et al.	2013		Africa	Nigeria					Cross sectional	Blood	PCR	Molecular	Goat	Capra aegagrus hircus	Domestic	205	147	71.7
238	Seck et al.	2010	2007	Africa	Senegal					Cross sectional	Blood	Buffy coat smear	Parasitological	Cattle	Bos sp.	Domestic	1141	23	2
238	Seck et al.	2010	2007	Africa	Senegal					Cross sectional	Blood	Ab-ELISA	Serological	Cattle	Bos sp.	Domestic	1141	327	28.7
238	Seck et al.	2010	2007	Africa	Senegal					Cross sectional	Blood	PCR	Molecular	Cattle	Bos sp.	Domestic	1141	8	0.7
239	Sharma et al.	2001	2000	Africa	Botswana	Ngami land				Cross sectional	Blood	Giemsa stained thick and thin blood smear/MHCT	Parasitological	Donkey	Equus asinus	Domestic	5	0	0
239	Sharma et al.	2001	2000	Africa	Botswana	Ngami land				Cross sectional	Blood	Giemsa stained thick and thin blood smear/MHCT	Parasitological	Goat	Capra aegagrus hircus	Domestic	10	0	0
239	Sharma et al.	2001	2000	Africa	Botswana	Ngami land				Cross sectional	Blood	Giemsa stained thick and thin blood smear/MHCT	Parasitological	Cattle	Bos sp.	Domestic	1809	33	1.8
240	Sheferaw et al.	2016	2013-2014	Africa	Ethiopia	Rift valley				Cross sectional	Blood	Buffy coat smear	Parasitological	Cattle	Bos sp.	Domestic	1838	44	2.4
241	Silbermayr et al.	2013	2012	Africa	Burkina Faso		Gimbi			Cross sectional	Blood	PCR	Molecular	Cattle	Bos sp.	Domestic	368	34	9.2
241	Silbermayr et al.	2013	2012	Africa	Burkina Faso		Gimbi			Cross sectional	Blood	PCR	Molecular	Cattle	Bos sp.	Domestic	368	33	9
241	Silbermayr et al.	2013	2012	Africa	Burkina Faso		gimbi			Cross sectional	Blood	PCR	Molecular	Cattle	Bos sp.	Domestic	368	34	9.2
242	Silva et al.	1996	1995	Latin America	Brazil	pantanal				Outbreak investigation	Blood	Thin blood smear	Parasitological	Cattle	Bos sp.	Domestic	30	10	33.3
243	Silva et al.	1998	1996	Latin America	Bolivia	Velaco				Outbreak investigation	Blood	Thin blood smear	Parasitological	Cattle	Bos sp.	Domestic	57	57	100
243	Silva et al.	1998	1996	Latin America	Bolivia	Nuflo de Chavez				Outbreak investigation	Blood	Thin blood smear	Parasitological	Cattle	Bos sp.	Domestic	20	20	100
243	Silva et al.	1998	1996	Latin America	Bolivia	Guayaros				Outbreak investigation	Blood	Thin blood smear	Parasitological	Cattle	Bos sp.	Domestic	30	30	100
243	Silva et al.	1998	1996	Latin America	Bolivia	Chiquitos				Outbreak investigation	Blood	Thin blood smear	Parasitological	Cattle	Bos sp.	Domestic	52	52	100
243	Silva et al.	1998	1996	Latin America	Bolivia	Laguna Concepcion				Outbreak investigation	Blood	Thin blood smear	Parasitological	Cattle	Bos sp.	Domestic	29	25	86.2
244	Silveira et al.	2013		Latin America	Brazil	Pantanal				Cross sectional	Blood	PCR	Molecular	Pampas deer	Ozotoceros bezoarticus	Wild	60	0	0
245	Simo et al.	2006	2005	Africa	Cameroon	Fontem				Cross sectional	Blood	PCR	Molecular	Pig	Sus scrofa domesticus	Domestic	133	46	34.6
246	Simukoko et al.	2007		Africa	Zambia	Eastern Plateau				Cross sectional	Blood	Buffy coat smear	Parasitological	Pig	Sus scrofa domesticus	Domestic	324	0	0
246	Simukoko et al.	2007		Africa	Zambia	Eastern Plateau				Cross sectional	Blood	PCR-RFLP	Molecular	Pig	Sus scrofa domesticus	Domestic	324	0	0
246	Simukoko et al.	2007		Africa	Zambia	Eastern Plateau				Cross sectional	Blood	Buffy coat smear	Parasitological	Goat	Capra aegagrus hircus	Domestic	333	0	0
246	Simukoko et al.	2007		Africa	Zambia	Eastern Plateau				Cross sectional	Blood	PCR-RFLP	Molecular	Goat	Capra aegagrus hircus	Domestic	333	0	0
246	Simukoko et al.	2007		Africa	Zambia	Eastern Plateau				Cross sectional	Blood	Buffy coat smear	Parasitological	Cattle	Bos sp.	Domestic	734	16	2.2
246	Simukoko et al.	2007		Africa	Zambia	Eastern Plateau				Cross sectional	Blood	PCR-RFLP	Molecular	Cattle	Bos sp.	Domestic	734	18	2.5
247	Simwango et al.	2017	2015-2016	Africa	Tanzania		Maasai Steppe			Cross sectional	Blood	ITS PCR	Molecular	Cattle	Bos sp.	Domestic	1002	100	10
248	Sinshaw et al.	2006		Africa	Ethiopia	Aamhara				Cross sectional	Blood	Buffy coat smear	Parasitological	Sheep	Ovis aries	Domestic	122	1	0.8
248	Sinshaw et al.	2006		Africa	Ethiopia	Aamhara	Bahirdar Zuria			Cross sectional	Blood	Buffy coat smear	Parasitological	Cattle	Bos sp.	Domestic	133	6	4.5
248	Sinshaw et al.	2006		Africa	Ethiopia	Aamhara				Cross sectional	Blood	Buffy coat smear	Parasitological	Mule	Equus asinus × Equus caballus	Domestic	141	0	0
248	Sinshaw et al.	2006		Africa	Ethiopia	Aamhara	Dembia			Cross sectional	Blood	Buffy coat smear	Parasitological	Cattle	Bos sp.	Domestic	175	7	4
248	Sinshaw et al.	2006		Africa	Ethiopia	Aamhara				Cross sectional	Blood	Buffy coat smear	Parasitological	Donkey	Equus asinus	Domestic	608	0	0
248	Sinshaw et al.	2006		Africa	Ethiopia	Aamhara				Cross sectional	Blood	Buffy coat smear	Parasitological	Goat	Capra aegagrus hircus	Domestic	676	1	0.1
248	Sinshaw et al.	2006		Africa	Ethiopia	Aamhara	Fogera			Cross sectional	Blood	Buffy coat smear	Parasitological	Cattle	Bos sp.	Domestic	1201	99	8.2
249	Sinyangwe et al.	2004	1995-1996	Africa	Zambia					Cross sectional	Blood	Buffy coat smear	Parasitological	Cattle	Bos sp.	Domestic	1597	5	0.3
250	Snak et al.	2018		Latin America	Brazil	Parana				Cross sectional	Blood	IFAT	Serological	Cattle	Bos sp.	Domestic	40	0	0
250	Snak et al.	2018		Latin America	Brazil	Parana				Cross sectional	Blood	Buffy coat smear	Parasitological	Cattle	Bos sp.	Domestic	60	0	0
251	Solano et al.	1999	1997	Africa	Burkina Faso	Sideradougou				Cross sectional	Blood	Buffy coat smear	Parasitological	Cattle	Bos sp.	Domestic	260	3	1.2
251	Solano et al.	1999	1997	Africa	Burkina Faso	Sideradougou				Cross sectional	Blood	PCR	Molecular	Cattle	Bos sp.	Domestic	260	7	2.7
252	Sow et al.	2012	2009	Africa	Burkina Faso	Boucle du Mouhoun	Débé			Longitudinal	Blood	Buffy coat smear	Parasitological	Cattle	Bos sp.	Domestic	99	22	22.2
252	Sow et al.	2012	2009	Africa	Burkina Faso	Boucle du Mouhoun	Laro			Longitudinal	Blood	Buffy coat smear	Parasitological	Cattle	Bos sp.	Domestic	74	17	23
252	Sow et al.	2012	2009	Africa	Burkina Faso	Boucle du Mouhoun	Déré			Longitudinal	Blood	Buffy coat smear	Parasitological	Cattle	Bos sp.	Domestic	82	25	30.5
252	Sow et al.	2012	2009	Africa	Burkina Faso	Boucle du Mouhoun	Bendougou			Longitudinal	Blood	Buffy coat smear	Parasitological	Cattle	Bos sp.	Domestic	100	30	30
252	Sow et al.	2012	2009	Africa	Burkina Faso	Boucle du Mouhoun	Nokuy			Longitudinal	Blood	Buffy coat smear	Parasitological	Cattle	Bos sp.	Domestic	88	30	34.1
252	Sow et al.	2012	2009	Africa	Burkina Faso	Boucle du Mouhoun	Kangotenga			Longitudinal	Blood	Buffy coat smear	Parasitological	Cattle	Bos sp.	Domestic	89	22	24.7
252	Sow et al.	2012	2009	Africa	Burkina Faso	Boucle du Mouhoun	Mou			Longitudinal	Blood	Buffy coat smear	Parasitological	Cattle	Bos sp.	Domestic	82	40	48.8
252	Sow et al.	2012	2009	Africa	Burkina Faso	Boucle du Mouhoun	Boromissi			Longitudinal	Blood	Buffy coat smear	Parasitological	Cattle	Bos sp.	Domestic	97	23	23.7
252	Sow et al.	2012	2007	Africa	Burkina Faso	Boucle du Mouhoun	Laro			Longitudinal	Blood	Buffy coat smear	Parasitological	Cattle	Bos sp.	Domestic	47	1	2.1
252	Sow et al.	2012	2007	Africa	Burkina Faso	Boucle du Mouhoun	Mou			Longitudinal	Blood	Buffy coat smear	Parasitological	Cattle	Bos sp.	Domestic	23	1	4.3
252	Sow et al.	2012	2007	Africa	Burkina Faso	Boucle du Mouhoun	Boromissi			Longitudinal	Blood	Buffy coat smear	Parasitological	Cattle	Bos sp.	Domestic	25	1	4
252	Sow et al.	2012	2007	Africa	Burkina Faso	Boucle du Mouhoun	St Michel			Longitudinal	Blood	Buffy coat smear	Parasitological	Cattle	Bos sp.	Domestic	44	2	4.5
252	Sow et al.	2012	2007	Africa	Burkina Faso	Boucle du Mouhoun	Déré			Longitudinal	Blood	Buffy coat smear	Parasitological	Cattle	Bos sp.	Domestic	51	2	3.9
252	Sow et al.	2012	2007	Africa	Burkina Faso	Boucle du Mouhoun	Bendougou			Longitudinal	Blood	Buffy coat smear	Parasitological	Cattle	Bos sp.	Domestic	21	1	4.8
252	Sow et al.	2012	2007	Africa	Burkina Faso	Boucle du Mouhoun	Bamakoro			Longitudinal	Blood	Buffy coat smear	Parasitological	Cattle	Bos sp.	Domestic	46	1	2.2
252	Sow et al.	2012	2007	Africa	Burkina Faso	Boucle du Mouhoun	Nokuy			Longitudinal	Blood	Buffy coat smear	Parasitological	Cattle	Bos sp.	Domestic	36	2	5.6
252	Sow et al.	2012	2007	Africa	Burkina Faso	Boucle du Mouhoun	Saorokuy			Longitudinal	Blood	Buffy coat smear	Parasitological	Cattle	Bos sp.	Domestic	50	2	4
252	Sow et al.	2012	2007	Africa	Burkina Faso	Boucle du Mouhoun	Soukoura			Longitudinal	Blood	Buffy coat smear	Parasitological	Cattle	Bos sp.	Domestic	31	3	9.7
252	Sow et al.	2012	2007	Africa	Burkina Faso	Boucle du Mouhoun	Zelassé			Longitudinal	Blood	Buffy coat smear	Parasitological	Cattle	Bos sp.	Domestic	44	1	2.3
252	Sow et al.	2012	2007	Africa	Burkina Faso	Boucle du Mouhoun	Kangotenga			Longitudinal	Blood	Buffy coat smear	Parasitological	Cattle	Bos sp.	Domestic	52	4	7.7
252	Sow et al.	2012	2007	Africa	Burkina Faso	Boucle du Mouhoun	Débé			Longitudinal	Blood	Buffy coat smear	Parasitological	Cattle	Bos sp.	Domestic	27	2	7.4
253	Sow et al.	2013	2007	Africa	Burkina Faso	Boucle du Mouhoun				Cross sectional	Blood	Buffy coat smear	Parasitological	Cattle	Bos sp.	Domestic	2002	21	1
254	Specht	2008	2004	Africa	Mozambique	Mocuba				Cross sectional	Blood	Blood smears	Parasitological	Cattle	Bos sp.	Domestic	52	6	11.5
254	Specht	2008	2004	Africa	Mozambique	Mopeia				Cross sectional	Blood	Blood smears	Parasitological	Cattle	Bos sp.	Domestic	71	5	7
254	Specht	2008	2003	Africa	Mozambique	Chinde				Cross sectional	Blood	Blood smears	Parasitological	Cattle	Bos sp.	Domestic	87	3	3.4
254	Specht	2008	2003	Africa	Mozambique	Marromeu				Cross sectional	Blood	Blood smears	Parasitological	Cattle	Bos sp.	Domestic	124	9	7.3
254	Specht	2008	2005	Africa	Mozambique	Morrumbala				Cross sectional	Blood	Blood smears	Parasitological	Cattle	Bos sp.	Domestic	173	20	11.6
254	Specht	2008	2002	Africa	Mozambique	Changara				Cross sectional	Blood	Blood smears	Parasitological	Cattle	Bos sp.	Domestic	218	23	10.6
254	Specht	2008	2004	Africa	Mozambique	Cahora				Cross sectional	Blood	Blood smears	Parasitological	Cattle	Bos sp.	Domestic	245	14	5.7
254	Specht	2008	2005	Africa	Mozambique	Guro				Cross sectional	Blood	Blood smears	Parasitological	Cattle	Bos sp.	Domestic	247	51	20.6
254	Specht	2008	2003	Africa	Mozambique	Buzi				Cross sectional	Blood	Blood smears	Parasitological	Cattle	Bos sp.	Domestic	258	34	13.2
254	Specht	2008	2003	Africa	Mozambique	Changara				Cross sectional	Blood	Blood smears	Parasitological	Cattle	Bos sp.	Domestic	258	40	15.5
254	Specht	2008	2004	Africa	Mozambique	Maganja				Cross sectional	Blood	Blood smears	Parasitological	Cattle	Bos sp.	Domestic	268	28	10.4
254	Specht	2008	2005	Africa	Mozambique	Mossurize				Cross sectional	Blood	Blood smears	Parasitological	Cattle	Bos sp.	Domestic	270	21	7.8
254	Specht	2008	2003	Africa	Mozambique	Machaze				Cross sectional	Blood	Blood smears	Parasitological	Cattle	Bos sp.	Domestic	272	15	5.5
254	Specht	2008	2004	Africa	Mozambique	Mágoè				Cross sectional	Blood	Blood smears	Parasitological	Cattle	Bos sp.	Domestic	278	11	4
254	Specht	2008	2003	Africa	Mozambique	Chiuta				Cross sectional	Blood	Blood smears	Parasitological	Cattle	Bos sp.	Domestic	282	17	6
254	Specht	2008	2003	Africa	Mozambique	Guro				Cross sectional	Blood	Blood smears	Parasitological	Cattle	Bos sp.	Domestic	292	9	3.1
254	Specht	2008	2004	Africa	Mozambique	Nicoadala				Cross sectional	Blood	Blood smears	Parasitological	Cattle	Bos sp.	Domestic	330	56	17
254	Specht	2008	2004	Africa	Mozambique	Nhamatanda				Cross sectional	Blood	Blood smears	Parasitological	Cattle	Bos sp.	Domestic	331	16	4.8
254	Specht	2008	2005	Africa	Mozambique	Báruè				Cross sectional	Blood	Blood smears	Parasitological	Cattle	Bos sp.	Domestic	335	21	6.3
254	Specht	2008	2005	Africa	Mozambique	Mutarara				Cross sectional	Blood	Blood smears	Parasitological	Cattle	Bos sp.	Domestic	343	25	7.3
254	Specht	2008	2004	Africa	Mozambique	Machaze				Cross sectional	Blood	Blood smears	Parasitological	Cattle	Bos sp.	Domestic	347	7	2
254	Specht	2008	2003	Africa	Mozambique	Machanga				Cross sectional	Blood	Blood smears	Parasitological	Cattle	Bos sp.	Domestic	359	33	9.2
254	Specht	2008	2005	Africa	Mozambique	Buzi				Cross sectional	Blood	Blood smears	Parasitological	Cattle	Bos sp.	Domestic	363	27	7.4
254	Specht	2008	2005	Africa	Mozambique	Angonia(EZA)				Cross sectional	Blood	Blood smears	Parasitological	Cattle	Bos sp.	Domestic	367	23	6.3
254	Specht	2008	2004	Africa	Mozambique	Guro				Cross sectional	Blood	Blood smears	Parasitological	Cattle	Bos sp.	Domestic	381	28	7.3
254	Specht	2008	2003	Africa	Mozambique	Sussund				Cross sectional	Blood	Blood smears	Parasitological	Cattle	Bos sp.	Domestic	388	19	4.9
254	Specht	2008	2003	Africa	Mozambique	Gondola				Cross sectional	Blood	Blood smears	Parasitological	Cattle	Bos sp.	Domestic	473	17	3.6
254	Specht	2008	2004	Africa	Mozambique	Sussund				Cross sectional	Blood	Blood smears	Parasitological	Cattle	Bos sp.	Domestic	748	48	6.4
254	Specht	2008	2004	Africa	Mozambique	Gondola				Cross sectional	Blood	Blood smears	Parasitological	Cattle	Bos sp.	Domestic	828	49	5.9
254	Specht	2008	2005	Africa	Mozambique	Sussund				Cross sectional	Blood	Blood smears	Parasitological	Cattle	Bos sp.	Domestic	930	113	12.2
254	Specht	2008	2003	Africa	Mozambique	Manica				Cross sectional	Blood	Blood smears	Parasitological	Cattle	Bos sp.	Domestic	1657	104	6.3
254	Specht	2008	2005	Africa	Mozambique	Gondola				Cross sectional	Blood	Blood smears	Parasitological	Cattle	Bos sp.	Domestic	1696	40	2.4
254	Specht	2008	2005	Africa	Mozambique	Manica				Cross sectional	Blood	Blood smears	Parasitological	Cattle	Bos sp.	Domestic	1800	148	8.2
254	Specht	2008	2004	Africa	Mozambique	Manica				Cross sectional	Blood	Blood smears	Parasitological	Cattle	Bos sp.	Domestic	1824	165	9
255	Suarez et al.	2010		Latin America	Venezuela					Outbreak investigation	Blood	MHCT/Woo test	Parasitological	Cattle	Bos sp.	Domestic	1675	99	5.9
255	Suarez et al.	2010		Latin America	Venezuela					Outbreak investigation	Blood	IFAT	Serological	Cattle	Bos sp.	Domestic	1572	520	33.1
256	Swai and Kaaya	2012		Africa	Tanzania	Ortukai				Cross sectional	Blood	Giemsa stained blood smear	Parasitological	Cattle	Bos sp.	Domestic	30	0	0
256	Swai and Kaaya	2012		Africa	Tanzania	Makuyuni				Cross sectional	Blood	Giemsa stained blood smear	Parasitological	Cattle	Bos sp.	Domestic	34	2	5.9
256	Swai and Kaaya	2012		Africa	Tanzania	Mswakijuu				Cross sectional	Blood	Giemsa stained blood smear	Parasitological	Cattle	Bos sp.	Domestic	85	4	4.7
256	Swai and Kaaya	2012		Africa	Tanzania	Naitolia				Cross sectional	Blood	Giemsa stained blood smear	Parasitological	Cattle	Bos sp.	Domestic	90	2	2.2
257	Tadesse and Tsegaye	2010	2008-2009	Africa	Ethiopia	Bench maji	Ginka			Cross sectional	Blood	Giemsa stained blood smear	Parasitological	Cattle	Bos sp.	Domestic	61	1	1.6
257	Tadesse and Tsegaye	2010	2008-2009	Africa	Ethiopia	Bench maji	Gizmeret			Cross sectional	Blood	Giemsa stained blood smear	Parasitological	Cattle	Bos sp.	Domestic	70	1	1.4
258	Tafese et al.	2012	2010-2011	Africa	Ethiopia	Wollega				Cross sectional	Blood	Buffy coat smear	Parasitological	Cattle	Bos sp.	Domestic	386	9	2.3
259	Takeet et al.	2013		Africa	Nigeria					Cross sectional	Blood	MHCT/Woo test	Parasitological	Cattle	Bos sp.	Domestic	411	18	4.4
259	Takeet et al.	2013		Africa	Nigeria					Cross sectional	Blood	PCR	Molecular	Cattle	Bos sp.	Domestic	411	21	5.1
260	Tamasaukas et al.	2006	2001	Latin America	Venezuela	Guárico				Cross sectional	Blood	IFAT	Serological	Domestic buffalo		Domestic	240	180	75
261	Tarimo-Nesbitt et al.	1999	1984-1986	Africa	Kenya	Nguruman				Longitudinal	Blood	Giemsa stained blood smear	Parasitological	Cattle	Bos sp.	Domestic	100	5	5
262	Tasew and Duguma	2012		Africa	Ethiopia	Oromia	Dale Wobara			Cross sectional	Blood	Buffy coat smear	Parasitological	Cattle	Bos sp.	Domestic	161	2	1.2
262	Tasew and Duguma	2012		Africa	Ethiopia	Oromia	Hawa Galan			Cross sectional	Blood	Buffy coat smear	Parasitological	Cattle	Bos sp.	Domestic	372	4	1.1
262	Tasew and Duguma	2012		Africa	Ethiopia	Oromia	Dale Sadi			Cross sectional	Blood	Buffy coat smear	Parasitological	Cattle	Bos sp.	Domestic	599	6	1
263	Tchamdja et al.	2017	2012-2013	Africa	Togo	Savanes				Cross sectional	Blood	PCR-RFLP	Molecular	Cattle	Bos sp.	Domestic	156	11	7.1
263	Tchamdja et al.	2017	2012-2013	Africa	Togo	Kara				Cross sectional	Blood	PCR-RFLP	Molecular	Cattle	Bos sp.	Domestic	198	16	8.1
264	Terefe et al.	2015		Africa	Ethiopia	South Omo				Cross sectional	Blood	Buffy coat smear	Parasitological	Cattle	Bos sp.	Domestic	409	10	2.4
265	Tesfaheywet et al.	2012	2011-2012	Africa	Ethiopia	Amhara	Adis Amba			Cross sectional	Blood	Buffy coat smear	Parasitological	Cattle	Bos sp.	Domestic	120	2	1.7
265	Tesfaheywet et al.	2012	2011-2012	Africa	Ethiopia	Amhara	Around Merawi			Cross sectional	Blood	Buffy coat smear	Parasitological	Cattle	Bos sp.	Domestic	124	0	0
265	Tesfaheywet et al.	2012	2011-2012	Africa	Ethiopia	Amhara	Amarit			Cross sectional	Blood	Buffy coat smear	Parasitological	Cattle	Bos sp.	Domestic	140	6	4.3
266	Tesfaye and Ibrahim	2017	2013-2014	Africa	Ethiopia	Benshangul Gumuz	Magalle			Cross sectional	Blood	Buffy coat smear	Parasitological	Cattle	Bos sp.	Domestic	50	4	8
266	Tesfaye and Ibrahim	2017	2013-2014	Africa	Ethiopia	Benshangul Gumuz	Assosa			Cross sectional	Blood	Buffy coat smear	Parasitological	Cattle	Bos sp.	Domestic	60	3	5
266	Tesfaye and Ibrahim	2017	2013-2014	Africa	Ethiopia	Benshangul Gumuz	Amba			Cross sectional	Blood	Buffy coat smear	Parasitological	Cattle	Bos sp.	Domestic	200	9	4.5
267	Thumbi et al.	2010		Africa	Kenya	Teso				Cross sectional	Blood	PCR	Molecular	Cattle	Bos sp.	Domestic	44	15	34.1
267	Thumbi et al.	2010		Africa	Kenya	Suba				Cross sectional	Blood	PCR	Molecular	Cattle	Bos sp.	Domestic	59	22	37.3
268	Trail et al.	1992		Africa	Gabon		Government Ranch of the Office Gabon-ais d'Amelioration et de Production de la Viande			Longitudinal	Blood	Ag-ELISA	Serological	Cattle	Bos sp.	Domestic	99	7	7.1
268	Trail et al.	1992		Africa	Gabon		Government Ranch of the Office Gabon-ais d'Amelioration et de Production de la Viande			Longitudinal	Blood	Buffy coat smear	Parasitological	Cattle	Bos sp.	Domestic	99	2	2
269	Ukpai and Obasi	2017	2013-2014	Africa	Nigeria	Abia	Ndi Okala			Cross sectional	Blood	Giemsa stained blood smear	Parasitological	Cattle	Bos sp.	Domestic	115	8	7
270	Van den Bossche et al.	1999	1995-1997	Africa	Namibia	Caprivi				Cross sectional	Blood	Giemsa stained thick and thin blood smear/MHCT	Parasitological	Cattle	Bos sp.	Domestic	1481	15	1
271	Van den Bossche et al.	2000	-1995	Africa	Malawi					Cross sectional	Blood	Giemsa stained blood smear	Parasitological	Cattle	Bos sp.	Domestic	9309	9	0.1
272	Vokaty et al.	1993	1993	Latin America	Guyana					Cross sectional	Blood	IFAT	Serological	Sheep	Ovis aries	Domestic	193	11	5.7
273	Waiswa and Katunguka-Rwakishaya	2004		Africa	Uganda	Mbarara				Cross sectional	Blood	Buffy coat smear	Parasitological	Cattle	Bos sp.	Domestic	648	31	4.8
273	Waiswa and Katunguka-Rwakishaya	2004		Africa	Uganda	Mubende				Cross sectional	Blood	Buffy coat smear	Parasitological	Cattle	Bos sp.	Domestic	661	40	6.1
274	Wells et al.	1977		Latin America	El savador					Outbreak investigation	Blood	IFAT	Serological	Cattle	Bos sp.	Domestic	100	15	15
274	Wells et al.	1977		Latin America	Costa Rica					Outbreak investigation	Blood	IFAT	Serological	Cattle	Bos sp.	Domestic	192	44	22.9
274	Wells et al.	1977		Latin America	Colombia					Outbreak investigation	Blood	IFAT	Serological	Cattle	Bos sp.	Domestic	3324	1602	48.2
274	Wells et al.	1977		Latin America	Ecuador					Outbreak investigation	Blood	IFAT	Serological	Cattle	Bos sp.	Domestic	310	70	22.6
274	Wells et al.	1977		Latin America	Peru					Outbreak investigation	Blood	IFAT	Serological	Cattle	Bos sp.	Domestic	49	7	14.3
274	Wells et al.	1977		Latin America	Brazil					Outbreak investigation	Blood	IFAT	Serological	Cattle	Bos sp.	Domestic	666	360	54.1
274	Wells et al.	1977		Latin America	Paraguay					Outbreak investigation	Blood	IFAT	Serological	Cattle	Bos sp.	Domestic	15	6	40
275	Wijers	1974		Africa	Kenya	Mfangano				Cross sectional	Blood	Blood smears	Parasitological	Cattle	Bos sp.	Domestic	307	31	10.1
276	Yesufu and Mshelbwala	1973	1969	Africa	Nigeria	Ogbomosho				Cross sectional	Blood	Blood smears	Parasitological	Cattle	Bos sp.	Domestic	20	12	60
276	Yesufu and Mshelbwala	1973	1969	Africa	Nigeria	Ilorin				Cross sectional	Blood	Blood smears	Parasitological	Cattle	Bos sp.	Domestic	25	9	36
276	Yesufu and Mshelbwala	1973	1970	Africa	Nigeria	Oyo				Cross sectional	Blood	Blood smears	Parasitological	Cattle	Bos sp.	Domestic	30	20	66.7
277	Zanatto et al.	2019	2014-2015	Latin America	Brazil	Mato Grosso do Sul				Cross sectional	Blood	IFAT	Serological	Cattle	Bos sp.	Domestic	10	7	70
277	Zanatto et al.	2019	2014-2015	Latin America	Brazil	Goiás				Cross sectional	Blood	IFAT	Serological	Cattle	Bos sp.	Domestic	20	11	55
277	Zanatto et al.	2019	2014-2015	Latin America	Brazil	São Paulo				Cross sectional	Blood	IFAT	Serological	Cattle	Bos sp.	Domestic	32	11	34.4
277	Zanatto et al.	2019	2014-2015	Latin America	Brazil	Minas Gerais				Cross sectional	Blood	IFAT	Serological	Cattle	Bos sp.	Domestic	40	22	55
